# Supplementary material for: The relationship between circulating metabolites and prostate hyperplasia: a Mendelian randomization study
Source: Aging Clin Exp Res. 2024 Jan 28;36(1):10. doi: 10.1007/s40520-023-02669-4 (PMC10822814; doi:10.1007/s40520-023-02669-4)
Supplement: Supplementary file 1 — Supplementary file1 (XLSX 543 KB) [file 40520_2023_2669_MOESM1_ESM.xlsx]

## Sheet: Table legends
Table names	Content
Supplementary Table 1	Results with IVW method from forward direction analyses
Supplementary Table 2	Results with MR-Egger method from forward direction analyses
Supplementary Table 3	Results with weighted median method from forward direction analyses
Supplementary Table 4	Measurements of Horizontal pleiotropy in forward direction analyses
Supplementary Table 5	Measurements of heterogeinity in forward direction analyses
Supplementary Table 6	Detailed information of all SNPs in forward direction analyses
Supplementary Table 7	Results with IVW method from reverse analyses
Supplementary Table 8	Results with MR-Egger method from reverse analyses
Supplementary Table 9	Results with weighted median method from reverse analyses
Supplementary Table 10	Measurements of Horizontal pleiotropy in reverse analyses
Supplementary Table 11	Measurements of heterogeinity in reverse analyses
Supplementary Table 12	Detailed information of all SNPs in reverse analyses

## Sheet: Supplementary Table 1
id.exposure	id.outcome	outcome	exposure	method	nsnp	b	se	pval	lo_ci	up_ci	or	or_lci95	or_uci95
met-d-Albumin	ukb-b-11601	Diagnoses - main ICD10: N40 Hyperplasia of prostate || id:ukb-b-11601	Albumin || id:met-d-Albumin	Inverse variance weighted	20	0.00311736	0.00146563	0.0334223	0.000244721	0.00599	1.00312	1.00024	1.00601
met-d-Ile	ukb-b-11601	Diagnoses - main ICD10: N40 Hyperplasia of prostate || id:ukb-b-11601	Isoleucine || id:met-d-Ile	Inverse variance weighted	8	0.00479628	0.00175462	0.00626615	0.00135723	0.00823532	1.00481	1.00136	1.00827
met-d-M_HDL_CE	ukb-b-11601	Diagnoses - main ICD10: N40 Hyperplasia of prostate || id:ukb-b-11601	Cholesteryl esters in medium HDL || id:met-d-M_HDL_CE	Inverse variance weighted	65	0.00174056	0.000825714	0.035036	0.000122158	0.00335896	1.00174	1.00012	1.00336
met-d-M_LDL_C_pct	ukb-b-11601	Diagnoses - main ICD10: N40 Hyperplasia of prostate || id:ukb-b-11601	Cholesterol to total lipids ratio in medium LDL || id:met-d-M_LDL_C_pct	Inverse variance weighted	25	0.00181475	0.00091894	0.0482875	1.36274e-05	0.00361587	1.00182	1.00001	1.00362
met-d-S_VLDL_PL_pct	ukb-b-11601	Diagnoses - main ICD10: N40 Hyperplasia of prostate || id:ukb-b-11601	Phospholipids to total lipids ratio in small VLDL || id:met-d-S_VLDL_PL_pct	Inverse variance weighted	48	0.00128551	0.000641754	0.0451643	2.76734e-05	0.00254335	1.00129	1.00003	1.00255
met-d-Total_BCAA	ukb-b-11601	Diagnoses - main ICD10: N40 Hyperplasia of prostate || id:ukb-b-11601	Total concentration of branched-chain amino acids (leucine + isoleucine + valine) || id:met-d-Total_BCAA	Inverse variance weighted	11	0.00293285	0.0014421	0.0419775	0.000106344	0.00575936	1.00294	1.00011	1.00578

## Sheet: Supplementary Table 2
id.exposure	id.outcome	outcome	exposure	method	nsnp	b	se	pval	lo_ci	up_ci	or	or_lci95	or_uci95
met-d-Albumin	ukb-b-11601	Diagnoses - main ICD10: N40 Hyperplasia of prostate || id:ukb-b-11601	Albumin || id:met-d-Albumin	MR Egger	20	0.00127966	0.00486643	0.795571	-0.00825855	0.0108179	1.00128	0.991775	1.01088
met-d-Ile	ukb-b-11601	Diagnoses - main ICD10: N40 Hyperplasia of prostate || id:ukb-b-11601	Isoleucine || id:met-d-Ile	MR Egger	8	0.0057319	0.00579483	0.360791	-0.00562597	0.0170898	1.00575	0.99439	1.01724
met-d-M_HDL_CE	ukb-b-11601	Diagnoses - main ICD10: N40 Hyperplasia of prostate || id:ukb-b-11601	Cholesteryl esters in medium HDL || id:met-d-M_HDL_CE	MR Egger	65	0.00143573	0.00187296	0.446209	-0.00223527	0.00510673	1.00144	0.997767	1.00512
met-d-M_LDL_C_pct	ukb-b-11601	Diagnoses - main ICD10: N40 Hyperplasia of prostate || id:ukb-b-11601	Cholesterol to total lipids ratio in medium LDL || id:met-d-M_LDL_C_pct	MR Egger	25	0.00289331	0.00188569	0.138586	-0.000802649	0.00658927	1.0029	0.999198	1.00661
met-d-S_VLDL_PL_pct	ukb-b-11601	Diagnoses - main ICD10: N40 Hyperplasia of prostate || id:ukb-b-11601	Phospholipids to total lipids ratio in small VLDL || id:met-d-S_VLDL_PL_pct	MR Egger	48	0.000211827	0.00120149	0.860829	-0.00214309	0.00256674	1.00021	0.997859	1.00257
met-d-Total_BCAA	ukb-b-11601	Diagnoses - main ICD10: N40 Hyperplasia of prostate || id:ukb-b-11601	Total concentration of branched-chain amino acids (leucine + isoleucine + valine) || id:met-d-Total_BCAA	MR Egger	11	0.00170208	0.00315718	0.602887	-0.004486	0.00789016	1.0017	0.995524	1.00792

## Sheet: Supplementary Table 3
id.exposure	id.outcome	outcome	exposure	method	nsnp	b	se	pval	lo_ci	up_ci	or	or_lci95	or_uci95
met-d-Albumin	ukb-b-11601	Diagnoses - main ICD10: N40 Hyperplasia of prostate || id:ukb-b-11601	Albumin || id:met-d-Albumin	Weighted median	20	0.00299954	0.00208043	0.149362	-0.0010781	0.00707718	1.003	0.998922	1.0071
met-d-Ile	ukb-b-11601	Diagnoses - main ICD10: N40 Hyperplasia of prostate || id:ukb-b-11601	Isoleucine || id:met-d-Ile	Weighted median	8	0.0041023	0.00228102	0.072106	-0.000368504	0.00857311	1.00411	0.999632	1.00861
met-d-M_HDL_CE	ukb-b-11601	Diagnoses - main ICD10: N40 Hyperplasia of prostate || id:ukb-b-11601	Cholesteryl esters in medium HDL || id:met-d-M_HDL_CE	Weighted median	65	0.00314104	0.00124353	0.0115397	0.000703733	0.00557835	1.00315	1.0007	1.00559
met-d-M_LDL_C_pct	ukb-b-11601	Diagnoses - main ICD10: N40 Hyperplasia of prostate || id:ukb-b-11601	Cholesterol to total lipids ratio in medium LDL || id:met-d-M_LDL_C_pct	Weighted median	25	0.00226558	0.00122126	0.0635803	-0.000128097	0.00465926	1.00227	0.999872	1.00467
met-d-S_VLDL_PL_pct	ukb-b-11601	Diagnoses - main ICD10: N40 Hyperplasia of prostate || id:ukb-b-11601	Phospholipids to total lipids ratio in small VLDL || id:met-d-S_VLDL_PL_pct	Weighted median	48	0.000400388	0.000958005	0.675991	-0.0014773	0.00227808	1.0004	0.998524	1.00228
met-d-Total_BCAA	ukb-b-11601	Diagnoses - main ICD10: N40 Hyperplasia of prostate || id:ukb-b-11601	Total concentration of branched-chain amino acids (leucine + isoleucine + valine) || id:met-d-Total_BCAA	Weighted median	11	0.00264662	0.00181679	0.145184	-0.000914293	0.00620753	1.00265	0.999086	1.00623

## Sheet: Supplementary Table 4
id.exposure	id.outcome	outcome	exposure	egger_intercept	se	pval
met-d-Albumin	ukb-b-11601	Diagnoses - main ICD10: N40 Hyperplasia of prostate || id:ukb-b-11601	Albumin || id:met-d-Albumin	7.16729e-05	0.000180985	0.696748
met-d-Ile	ukb-b-11601	Diagnoses - main ICD10: N40 Hyperplasia of prostate || id:ukb-b-11601	Isoleucine || id:met-d-Ile	-4.64264e-05	0.000274047	0.871041
met-d-M_HDL_CE	ukb-b-11601	Diagnoses - main ICD10: N40 Hyperplasia of prostate || id:ukb-b-11601	Cholesteryl esters in medium HDL || id:met-d-M_HDL_CE	1.34404e-05	7.39855e-05	0.856431
met-d-M_LDL_C_pct	ukb-b-11601	Diagnoses - main ICD10: N40 Hyperplasia of prostate || id:ukb-b-11601	Cholesterol to total lipids ratio in medium LDL || id:met-d-M_LDL_C_pct	-6.57352e-05	0.000100357	0.518959
met-d-S_VLDL_PL_pct	ukb-b-11601	Diagnoses - main ICD10: N40 Hyperplasia of prostate || id:ukb-b-11601	Phospholipids to total lipids ratio in small VLDL || id:met-d-S_VLDL_PL_pct	6.81131e-05	6.44372e-05	0.29601
met-d-Total_BCAA	ukb-b-11601	Diagnoses - main ICD10: N40 Hyperplasia of prostate || id:ukb-b-11601	Total concentration of branched-chain amino acids (leucine + isoleucine + valine) || id:met-d-Total_BCAA	6.7244e-05	0.000153449	0.671559

## Sheet: Supplementary Table 5
id.exposure	id.outcome	outcome	exposure	method	Q	Q_df	Q_pval
met-d-Albumin	ukb-b-11601	Diagnoses - main ICD10: N40 Hyperplasia of prostate || id:ukb-b-11601	Albumin || id:met-d-Albumin	MR Egger	17.9421	18	0.459476
met-d-Albumin	ukb-b-11601	Diagnoses - main ICD10: N40 Hyperplasia of prostate || id:ukb-b-11601	Albumin || id:met-d-Albumin	Inverse variance weighted	18.0989	19	0.515843
met-d-Ile	ukb-b-11601	Diagnoses - main ICD10: N40 Hyperplasia of prostate || id:ukb-b-11601	Isoleucine || id:met-d-Ile	MR Egger	3.80691	6	0.702788
met-d-Ile	ukb-b-11601	Diagnoses - main ICD10: N40 Hyperplasia of prostate || id:ukb-b-11601	Isoleucine || id:met-d-Ile	Inverse variance weighted	3.83561	7	0.798505
met-d-M_HDL_CE	ukb-b-11601	Diagnoses - main ICD10: N40 Hyperplasia of prostate || id:ukb-b-11601	Cholesteryl esters in medium HDL || id:met-d-M_HDL_CE	MR Egger	79.2432	63	0.0812294
met-d-M_HDL_CE	ukb-b-11601	Diagnoses - main ICD10: N40 Hyperplasia of prostate || id:ukb-b-11601	Cholesteryl esters in medium HDL || id:met-d-M_HDL_CE	Inverse variance weighted	79.2847	64	0.09439
met-d-M_LDL_C_pct	ukb-b-11601	Diagnoses - main ICD10: N40 Hyperplasia of prostate || id:ukb-b-11601	Cholesterol to total lipids ratio in medium LDL || id:met-d-M_LDL_C_pct	MR Egger	21.6695	23	0.54027
met-d-M_LDL_C_pct	ukb-b-11601	Diagnoses - main ICD10: N40 Hyperplasia of prostate || id:ukb-b-11601	Cholesterol to total lipids ratio in medium LDL || id:met-d-M_LDL_C_pct	Inverse variance weighted	22.0986	24	0.573384
met-d-S_VLDL_PL_pct	ukb-b-11601	Diagnoses - main ICD10: N40 Hyperplasia of prostate || id:ukb-b-11601	Phospholipids to total lipids ratio in small VLDL || id:met-d-S_VLDL_PL_pct	MR Egger	33.1486	46	0.921999
met-d-S_VLDL_PL_pct	ukb-b-11601	Diagnoses - main ICD10: N40 Hyperplasia of prostate || id:ukb-b-11601	Phospholipids to total lipids ratio in small VLDL || id:met-d-S_VLDL_PL_pct	Inverse variance weighted	34.266	47	0.916931
met-d-Total_BCAA	ukb-b-11601	Diagnoses - main ICD10: N40 Hyperplasia of prostate || id:ukb-b-11601	Total concentration of branched-chain amino acids (leucine + isoleucine + valine) || id:met-d-Total_BCAA	MR Egger	4.75425	9	0.855183
met-d-Total_BCAA	ukb-b-11601	Diagnoses - main ICD10: N40 Hyperplasia of prostate || id:ukb-b-11601	Total concentration of branched-chain amino acids (leucine + isoleucine + valine) || id:met-d-Total_BCAA	Inverse variance weighted	4.94628	10	0.894737

## Sheet: Supplementary Table 6
SNP	effect_allele.exposure	other_allele.exposure	effect_allele.outcome	other_allele.outcome	beta.exposure	beta.outcome	eaf.exposure	eaf.outcome	remove	palindromic	ambiguous	id.outcome	chr	pos	se.outcome	samplesize.outcome	pval.outcome	outcome	originalname.outcome	outcome.deprecated	mr_keep.outcome	data_source.outcome	pval.exposure	samplesize.exposure	chr.exposure	se.exposure	pos.exposure	id.exposure	exposure	mr_keep.exposure	pval_origin.exposure	data_source.exposure	action	mr_keep
rs10788160	A	G	A	G	0.00211565	-0.00807211	0.251238	0.251638	FALSE	FALSE	FALSE	met-d-Albumin	10	123033549	0.00477119	NA	0.0909997	Albumin || id:met-d-Albumin	Albumin	Albumin || ||	TRUE	igd	6.09958e-19	463010	10	0.000237994	123033549	ukb-b-11601	Diagnoses - main ICD10: N40 Hyperplasia of prostate || id:ukb-b-11601	TRUE	reported	igd	2	TRUE
rs11084596	C	T	C	T	-0.00156003	0.000536421	0.384355	0.384718	FALSE	FALSE	FALSE	met-d-Albumin	19	32104979	0.0043335	NA	0.9	Albumin || id:met-d-Albumin	Albumin	Albumin || ||	TRUE	igd	5.60015e-13	463010	19	0.000216373	32104979	ukb-b-11601	Diagnoses - main ICD10: N40 Hyperplasia of prostate || id:ukb-b-11601	TRUE	reported	igd	2	TRUE
rs12131120	A	T	A	T	-0.00116583	-0.00159589	0.518798	0.518026	FALSE	TRUE	TRUE	met-d-Albumin	1	88199778	0.0041523	NA	0.7	Albumin || id:met-d-Albumin	Albumin	Albumin || ||	TRUE	igd	2e-08	463010	1	0.000207776	88199778	ukb-b-11601	Diagnoses - main ICD10: N40 Hyperplasia of prostate || id:ukb-b-11601	TRUE	reported	igd	2	FALSE
rs12255539	A	G	A	G	0.00176923	-0.00338962	0.190997	0.190668	FALSE	FALSE	FALSE	met-d-Albumin	10	122614377	0.0052711	NA	0.52	Albumin || id:met-d-Albumin	Albumin	Albumin || ||	TRUE	igd	1.80011e-11	463010	10	0.000263331	122614377	ukb-b-11601	Diagnoses - main ICD10: N40 Hyperplasia of prostate || id:ukb-b-11601	TRUE	reported	igd	2	TRUE
rs12416595	G	C	G	C	0.00136352	-0.00871103	0.223989	0.224844	FALSE	TRUE	FALSE	met-d-Albumin	10	22409964	0.00495447	NA	0.0790005	Albumin || id:met-d-Albumin	Albumin	Albumin || ||	TRUE	igd	3.89996e-08	463010	10	0.00024821	22409964	ukb-b-11601	Diagnoses - main ICD10: N40 Hyperplasia of prostate || id:ukb-b-11601	TRUE	reported	igd	2	TRUE
rs1379553	G	A	G	A	-0.00141842	0.00691269	0.208142	0.206536	FALSE	FALSE	FALSE	met-d-Albumin	5	110979116	0.00515974	NA	0.18	Albumin || id:met-d-Albumin	Albumin	Albumin || ||	TRUE	igd	3.09999e-08	463010	5	0.000256289	110979116	ukb-b-11601	Diagnoses - main ICD10: N40 Hyperplasia of prostate || id:ukb-b-11601	TRUE	reported	igd	2	TRUE
rs2556378	G	T	G	T	-0.00169731	-0.00416738	0.842826	0.842152	FALSE	FALSE	FALSE	met-d-Albumin	2	60762502	0.0056577	NA	0.46	Albumin || id:met-d-Albumin	Albumin	Albumin || ||	TRUE	igd	2.1e-09	463010	2	0.000283405	60762502	ukb-b-11601	Diagnoses - main ICD10: N40 Hyperplasia of prostate || id:ukb-b-11601	TRUE	reported	igd	2	TRUE
rs3116616	G	C	G	C	0.00156848	0.0008157	0.215462	0.21559	FALSE	TRUE	FALSE	met-d-Albumin	13	51162913	0.00502384	NA	0.87	Albumin || id:met-d-Albumin	Albumin	Albumin || ||	TRUE	igd	4.20001e-10	463010	13	0.000251111	51162913	ukb-b-11601	Diagnoses - main ICD10: N40 Hyperplasia of prostate || id:ukb-b-11601	TRUE	reported	igd	2	TRUE
rs380286	A	G	A	G	-0.00185552	-0.00259351	0.436842	0.437305	FALSE	FALSE	FALSE	met-d-Albumin	5	1320247	0.004151	NA	0.53	Albumin || id:met-d-Albumin	Albumin	Albumin || ||	TRUE	igd	4.90004e-19	463010	5	0.000208156	1320247	ukb-b-11601	Diagnoses - main ICD10: N40 Hyperplasia of prostate || id:ukb-b-11601	TRUE	reported	igd	2	TRUE
rs4266963	C	T	C	T	-0.00148575	0.00898618	0.757618	0.757067	FALSE	FALSE	FALSE	met-d-Albumin	10	22344228	0.00482003	NA	0.0619998	Albumin || id:met-d-Albumin	Albumin	Albumin || ||	TRUE	igd	6.90001e-10	463010	10	0.000240848	22344228	ukb-b-11601	Diagnoses - main ICD10: N40 Hyperplasia of prostate || id:ukb-b-11601	TRUE	reported	igd	2	TRUE
rs677394	C	G	C	G	0.00195217	-0.00554511	0.904057	0.90388	FALSE	TRUE	FALSE	met-d-Albumin	5	134607559	0.00708917	NA	0.43	Albumin || id:met-d-Albumin	Albumin	Albumin || ||	TRUE	igd	3.50002e-08	463010	5	0.000354108	134607559	ukb-b-11601	Diagnoses - main ICD10: N40 Hyperplasia of prostate || id:ukb-b-11601	TRUE	reported	igd	2	TRUE
rs9348716	A	G	A	G	-0.0020896	0.00716126	0.128218	0.129094	FALSE	FALSE	FALSE	met-d-Albumin	6	26375658	0.00620483	NA	0.25	Albumin || id:met-d-Albumin	Albumin	Albumin || ||	TRUE	igd	1.80011e-11	463010	6	0.000311058	26375658	ukb-b-11601	Diagnoses - main ICD10: N40 Hyperplasia of prostate || id:ukb-b-11601	TRUE	reported	igd	2	TRUE
rs10788160	A	G	A	G	0.00211565	-0.00630005	0.251238	0.251625	FALSE	FALSE	FALSE	met-d-ApoB	10	123033549	0.00476384	NA	0.2	Apolipoprotein B || id:met-d-ApoB	Apolipoprotein B	Apolipoprotein B || ||	TRUE	igd	6.09958e-19	463010	10	0.000237994	123033549	ukb-b-11601	Diagnoses - main ICD10: N40 Hyperplasia of prostate || id:ukb-b-11601	TRUE	reported	igd	2	TRUE
rs11084596	C	T	C	T	-0.00156003	0.00494126	0.384355	0.384719	FALSE	FALSE	FALSE	met-d-ApoB	19	32104979	0.00431643	NA	0.24	Apolipoprotein B || id:met-d-ApoB	Apolipoprotein B	Apolipoprotein B || ||	TRUE	igd	5.60015e-13	463010	19	0.000216373	32104979	ukb-b-11601	Diagnoses - main ICD10: N40 Hyperplasia of prostate || id:ukb-b-11601	TRUE	reported	igd	2	TRUE
rs12131120	A	T	A	T	-0.00116583	0.00518205	0.518798	0.518014	FALSE	TRUE	TRUE	met-d-ApoB	1	88199778	0.00414271	NA	0.21	Apolipoprotein B || id:met-d-ApoB	Apolipoprotein B	Apolipoprotein B || ||	TRUE	igd	2e-08	463010	1	0.000207776	88199778	ukb-b-11601	Diagnoses - main ICD10: N40 Hyperplasia of prostate || id:ukb-b-11601	TRUE	reported	igd	2	FALSE
rs12255539	A	G	A	G	0.00176923	0.00177505	0.190997	0.190651	FALSE	FALSE	FALSE	met-d-ApoB	10	122614377	0.00526314	NA	0.760001	Apolipoprotein B || id:met-d-ApoB	Apolipoprotein B	Apolipoprotein B || ||	TRUE	igd	1.80011e-11	463010	10	0.000263331	122614377	ukb-b-11601	Diagnoses - main ICD10: N40 Hyperplasia of prostate || id:ukb-b-11601	TRUE	reported	igd	2	TRUE
rs12416595	G	C	G	C	0.00136352	-0.0112865	0.223989	0.224844	FALSE	TRUE	FALSE	met-d-ApoB	10	22409964	0.00494694	NA	0.021	Apolipoprotein B || id:met-d-ApoB	Apolipoprotein B	Apolipoprotein B || ||	TRUE	igd	3.89996e-08	463010	10	0.00024821	22409964	ukb-b-11601	Diagnoses - main ICD10: N40 Hyperplasia of prostate || id:ukb-b-11601	TRUE	reported	igd	2	TRUE
rs1379553	G	A	G	A	-0.00141842	-0.000981661	0.208142	0.206552	FALSE	FALSE	FALSE	met-d-ApoB	5	110979116	0.00515126	NA	0.97	Apolipoprotein B || id:met-d-ApoB	Apolipoprotein B	Apolipoprotein B || ||	TRUE	igd	3.09999e-08	463010	5	0.000256289	110979116	ukb-b-11601	Diagnoses - main ICD10: N40 Hyperplasia of prostate || id:ukb-b-11601	TRUE	reported	igd	2	TRUE
rs2556378	G	T	G	T	-0.00169731	0.00145026	0.842826	0.842146	FALSE	FALSE	FALSE	met-d-ApoB	2	60762502	0.00564548	NA	0.87	Apolipoprotein B || id:met-d-ApoB	Apolipoprotein B	Apolipoprotein B || ||	TRUE	igd	2.1e-09	463010	2	0.000283405	60762502	ukb-b-11601	Diagnoses - main ICD10: N40 Hyperplasia of prostate || id:ukb-b-11601	TRUE	reported	igd	2	TRUE
rs3116616	G	C	G	C	0.00156848	-0.00388526	0.215462	0.215591	FALSE	TRUE	FALSE	met-d-ApoB	13	51162913	0.00501602	NA	0.37	Apolipoprotein B || id:met-d-ApoB	Apolipoprotein B	Apolipoprotein B || ||	TRUE	igd	4.20001e-10	463010	13	0.000251111	51162913	ukb-b-11601	Diagnoses - main ICD10: N40 Hyperplasia of prostate || id:ukb-b-11601	TRUE	reported	igd	2	TRUE
rs380286	A	G	A	G	-0.00185552	0.000839427	0.436842	0.437288	FALSE	FALSE	FALSE	met-d-ApoB	5	1320247	0.00414411	NA	0.92	Apolipoprotein B || id:met-d-ApoB	Apolipoprotein B	Apolipoprotein B || ||	TRUE	igd	4.90004e-19	463010	5	0.000208156	1320247	ukb-b-11601	Diagnoses - main ICD10: N40 Hyperplasia of prostate || id:ukb-b-11601	TRUE	reported	igd	2	TRUE
rs4266963	C	T	C	T	-0.00148575	0.011804	0.757618	0.757071	FALSE	FALSE	FALSE	met-d-ApoB	10	22344228	0.00481272	NA	0.0189998	Apolipoprotein B || id:met-d-ApoB	Apolipoprotein B	Apolipoprotein B || ||	TRUE	igd	6.90001e-10	463010	10	0.000240848	22344228	ukb-b-11601	Diagnoses - main ICD10: N40 Hyperplasia of prostate || id:ukb-b-11601	TRUE	reported	igd	2	TRUE
rs677394	C	G	C	G	0.00195217	-0.00648901	0.904057	0.903874	FALSE	TRUE	FALSE	met-d-ApoB	5	134607559	0.00707681	NA	0.31	Apolipoprotein B || id:met-d-ApoB	Apolipoprotein B	Apolipoprotein B || ||	TRUE	igd	3.50002e-08	463010	5	0.000354108	134607559	ukb-b-11601	Diagnoses - main ICD10: N40 Hyperplasia of prostate || id:ukb-b-11601	TRUE	reported	igd	2	TRUE
rs9348716	A	G	A	G	-0.0020896	0.014953	0.128218	0.129082	FALSE	FALSE	FALSE	met-d-ApoB	6	26375658	0.00619208	NA	0.0140001	Apolipoprotein B || id:met-d-ApoB	Apolipoprotein B	Apolipoprotein B || ||	TRUE	igd	1.80011e-11	463010	6	0.000311058	26375658	ukb-b-11601	Diagnoses - main ICD10: N40 Hyperplasia of prostate || id:ukb-b-11601	TRUE	reported	igd	2	TRUE
rs10788160	A	G	A	G	0.00211565	-0.00226835	0.251238	0.251625	FALSE	FALSE	FALSE	met-d-ApoB_by_ApoA1	10	123033549	0.00469669	NA	0.75	Ratio of apolipoprotein B to apolipoprotein A1 || id:met-d-ApoB_by_ApoA1	Ratio of apolipoprotein B to apolipoprotein A1	Ratio of apolipoprotein B to apolipoprotein A1 || ||	TRUE	igd	6.09958e-19	463010	10	0.000237994	123033549	ukb-b-11601	Diagnoses - main ICD10: N40 Hyperplasia of prostate || id:ukb-b-11601	TRUE	reported	igd	2	TRUE
rs11084596	C	T	C	T	-0.00156003	0.0045931	0.384355	0.384719	FALSE	FALSE	FALSE	met-d-ApoB_by_ApoA1	19	32104979	0.00425444	NA	0.36	Ratio of apolipoprotein B to apolipoprotein A1 || id:met-d-ApoB_by_ApoA1	Ratio of apolipoprotein B to apolipoprotein A1	Ratio of apolipoprotein B to apolipoprotein A1 || ||	TRUE	igd	5.60015e-13	463010	19	0.000216373	32104979	ukb-b-11601	Diagnoses - main ICD10: N40 Hyperplasia of prostate || id:ukb-b-11601	TRUE	reported	igd	2	TRUE
rs12131120	A	T	A	T	-0.00116583	0.0073322	0.518798	0.518014	FALSE	TRUE	TRUE	met-d-ApoB_by_ApoA1	1	88199778	0.0040841	NA	0.12	Ratio of apolipoprotein B to apolipoprotein A1 || id:met-d-ApoB_by_ApoA1	Ratio of apolipoprotein B to apolipoprotein A1	Ratio of apolipoprotein B to apolipoprotein A1 || ||	TRUE	igd	2e-08	463010	1	0.000207776	88199778	ukb-b-11601	Diagnoses - main ICD10: N40 Hyperplasia of prostate || id:ukb-b-11601	TRUE	reported	igd	2	FALSE
rs12255539	A	G	A	G	0.00176923	0.00673624	0.190997	0.190651	FALSE	FALSE	FALSE	met-d-ApoB_by_ApoA1	10	122614377	0.00518895	NA	0.26	Ratio of apolipoprotein B to apolipoprotein A1 || id:met-d-ApoB_by_ApoA1	Ratio of apolipoprotein B to apolipoprotein A1	Ratio of apolipoprotein B to apolipoprotein A1 || ||	TRUE	igd	1.80011e-11	463010	10	0.000263331	122614377	ukb-b-11601	Diagnoses - main ICD10: N40 Hyperplasia of prostate || id:ukb-b-11601	TRUE	reported	igd	2	TRUE
rs12416595	G	C	G	C	0.00136352	-0.00548969	0.223989	0.224844	FALSE	TRUE	FALSE	met-d-ApoB_by_ApoA1	10	22409964	0.0048772	NA	0.25	Ratio of apolipoprotein B to apolipoprotein A1 || id:met-d-ApoB_by_ApoA1	Ratio of apolipoprotein B to apolipoprotein A1	Ratio of apolipoprotein B to apolipoprotein A1 || ||	TRUE	igd	3.89996e-08	463010	10	0.00024821	22409964	ukb-b-11601	Diagnoses - main ICD10: N40 Hyperplasia of prostate || id:ukb-b-11601	TRUE	reported	igd	2	TRUE
rs1379553	G	A	G	A	-0.00141842	-0.00307829	0.208142	0.206552	FALSE	FALSE	FALSE	met-d-ApoB_by_ApoA1	5	110979116	0.0050794	NA	0.74	Ratio of apolipoprotein B to apolipoprotein A1 || id:met-d-ApoB_by_ApoA1	Ratio of apolipoprotein B to apolipoprotein A1	Ratio of apolipoprotein B to apolipoprotein A1 || ||	TRUE	igd	3.09999e-08	463010	5	0.000256289	110979116	ukb-b-11601	Diagnoses - main ICD10: N40 Hyperplasia of prostate || id:ukb-b-11601	TRUE	reported	igd	2	TRUE
rs2556378	G	T	G	T	-0.00169731	0.00315994	0.842826	0.842146	FALSE	FALSE	FALSE	met-d-ApoB_by_ApoA1	2	60762502	0.0055661	NA	0.649999	Ratio of apolipoprotein B to apolipoprotein A1 || id:met-d-ApoB_by_ApoA1	Ratio of apolipoprotein B to apolipoprotein A1	Ratio of apolipoprotein B to apolipoprotein A1 || ||	TRUE	igd	2.1e-09	463010	2	0.000283405	60762502	ukb-b-11601	Diagnoses - main ICD10: N40 Hyperplasia of prostate || id:ukb-b-11601	TRUE	reported	igd	2	TRUE
rs3116616	G	C	G	C	0.00156848	-0.00378934	0.215462	0.215591	FALSE	TRUE	FALSE	met-d-ApoB_by_ApoA1	13	51162913	0.00494593	NA	0.51	Ratio of apolipoprotein B to apolipoprotein A1 || id:met-d-ApoB_by_ApoA1	Ratio of apolipoprotein B to apolipoprotein A1	Ratio of apolipoprotein B to apolipoprotein A1 || ||	TRUE	igd	4.20001e-10	463010	13	0.000251111	51162913	ukb-b-11601	Diagnoses - main ICD10: N40 Hyperplasia of prostate || id:ukb-b-11601	TRUE	reported	igd	2	TRUE
rs380286	A	G	A	G	-0.00185552	0.00237773	0.436842	0.437288	FALSE	FALSE	FALSE	met-d-ApoB_by_ApoA1	5	1320247	0.00408631	NA	0.73	Ratio of apolipoprotein B to apolipoprotein A1 || id:met-d-ApoB_by_ApoA1	Ratio of apolipoprotein B to apolipoprotein A1	Ratio of apolipoprotein B to apolipoprotein A1 || ||	TRUE	igd	4.90004e-19	463010	5	0.000208156	1320247	ukb-b-11601	Diagnoses - main ICD10: N40 Hyperplasia of prostate || id:ukb-b-11601	TRUE	reported	igd	2	TRUE
rs4266963	C	T	C	T	-0.00148575	0.00973088	0.757618	0.757071	FALSE	FALSE	FALSE	met-d-ApoB_by_ApoA1	10	22344228	0.00474488	NA	0.05	Ratio of apolipoprotein B to apolipoprotein A1 || id:met-d-ApoB_by_ApoA1	Ratio of apolipoprotein B to apolipoprotein A1	Ratio of apolipoprotein B to apolipoprotein A1 || ||	TRUE	igd	6.90001e-10	463010	10	0.000240848	22344228	ukb-b-11601	Diagnoses - main ICD10: N40 Hyperplasia of prostate || id:ukb-b-11601	TRUE	reported	igd	2	TRUE
rs677394	C	G	C	G	0.00195217	-0.00856773	0.904057	0.903874	FALSE	TRUE	FALSE	met-d-ApoB_by_ApoA1	5	134607559	0.0069781	NA	0.2	Ratio of apolipoprotein B to apolipoprotein A1 || id:met-d-ApoB_by_ApoA1	Ratio of apolipoprotein B to apolipoprotein A1	Ratio of apolipoprotein B to apolipoprotein A1 || ||	TRUE	igd	3.50002e-08	463010	5	0.000354108	134607559	ukb-b-11601	Diagnoses - main ICD10: N40 Hyperplasia of prostate || id:ukb-b-11601	TRUE	reported	igd	2	TRUE
rs9348716	A	G	A	G	-0.0020896	0.0233433	0.128218	0.129082	FALSE	FALSE	FALSE	met-d-ApoB_by_ApoA1	6	26375658	0.00610581	NA	0.000239999	Ratio of apolipoprotein B to apolipoprotein A1 || id:met-d-ApoB_by_ApoA1	Ratio of apolipoprotein B to apolipoprotein A1	Ratio of apolipoprotein B to apolipoprotein A1 || ||	TRUE	igd	1.80011e-11	463010	6	0.000311058	26375658	ukb-b-11601	Diagnoses - main ICD10: N40 Hyperplasia of prostate || id:ukb-b-11601	TRUE	reported	igd	2	TRUE
rs10788160	A	G	A	G	0.00211565	-0.00687641	0.251238	0.251625	FALSE	FALSE	FALSE	met-d-Clinical_LDL_C	10	123033549	0.00474271	NA	0.16	Clinical LDL cholesterol || id:met-d-Clinical_LDL_C	Clinical LDL cholesterol	Clinical LDL cholesterol || ||	TRUE	igd	6.09958e-19	463010	10	0.000237994	123033549	ukb-b-11601	Diagnoses - main ICD10: N40 Hyperplasia of prostate || id:ukb-b-11601	TRUE	reported	igd	2	TRUE
rs11084596	C	T	C	T	-0.00156003	0.00669669	0.384355	0.384719	FALSE	FALSE	FALSE	met-d-Clinical_LDL_C	19	32104979	0.0042939	NA	0.11	Clinical LDL cholesterol || id:met-d-Clinical_LDL_C	Clinical LDL cholesterol	Clinical LDL cholesterol || ||	TRUE	igd	5.60015e-13	463010	19	0.000216373	32104979	ukb-b-11601	Diagnoses - main ICD10: N40 Hyperplasia of prostate || id:ukb-b-11601	TRUE	reported	igd	2	TRUE
rs12131120	A	T	A	T	-0.00116583	0.00442044	0.518798	0.518014	FALSE	TRUE	TRUE	met-d-Clinical_LDL_C	1	88199778	0.0041244	NA	0.33	Clinical LDL cholesterol || id:met-d-Clinical_LDL_C	Clinical LDL cholesterol	Clinical LDL cholesterol || ||	TRUE	igd	2e-08	463010	1	0.000207776	88199778	ukb-b-11601	Diagnoses - main ICD10: N40 Hyperplasia of prostate || id:ukb-b-11601	TRUE	reported	igd	2	FALSE
rs12255539	A	G	A	G	0.00176923	0.000703881	0.190997	0.190651	FALSE	FALSE	FALSE	met-d-Clinical_LDL_C	10	122614377	0.0052398	NA	0.89	Clinical LDL cholesterol || id:met-d-Clinical_LDL_C	Clinical LDL cholesterol	Clinical LDL cholesterol || ||	TRUE	igd	1.80011e-11	463010	10	0.000263331	122614377	ukb-b-11601	Diagnoses - main ICD10: N40 Hyperplasia of prostate || id:ukb-b-11601	TRUE	reported	igd	2	TRUE
rs12416595	G	C	G	C	0.00136352	-0.0131319	0.223989	0.224844	FALSE	TRUE	FALSE	met-d-Clinical_LDL_C	10	22409964	0.004925	NA	0.0064	Clinical LDL cholesterol || id:met-d-Clinical_LDL_C	Clinical LDL cholesterol	Clinical LDL cholesterol || ||	TRUE	igd	3.89996e-08	463010	10	0.00024821	22409964	ukb-b-11601	Diagnoses - main ICD10: N40 Hyperplasia of prostate || id:ukb-b-11601	TRUE	reported	igd	2	TRUE
rs1379553	G	A	G	A	-0.00141842	0.000957451	0.208142	0.206552	FALSE	FALSE	FALSE	met-d-Clinical_LDL_C	5	110979116	0.00512898	NA	0.67	Clinical LDL cholesterol || id:met-d-Clinical_LDL_C	Clinical LDL cholesterol	Clinical LDL cholesterol || ||	TRUE	igd	3.09999e-08	463010	5	0.000256289	110979116	ukb-b-11601	Diagnoses - main ICD10: N40 Hyperplasia of prostate || id:ukb-b-11601	TRUE	reported	igd	2	TRUE
rs2556378	G	T	G	T	-0.00169731	0.000844577	0.842826	0.842146	FALSE	FALSE	FALSE	met-d-Clinical_LDL_C	2	60762502	0.00562163	NA	0.91	Clinical LDL cholesterol || id:met-d-Clinical_LDL_C	Clinical LDL cholesterol	Clinical LDL cholesterol || ||	TRUE	igd	2.1e-09	463010	2	0.000283405	60762502	ukb-b-11601	Diagnoses - main ICD10: N40 Hyperplasia of prostate || id:ukb-b-11601	TRUE	reported	igd	2	TRUE
rs3116616	G	C	G	C	0.00156848	-0.00357018	0.215462	0.215591	FALSE	TRUE	FALSE	met-d-Clinical_LDL_C	13	51162913	0.00499361	NA	0.47	Clinical LDL cholesterol || id:met-d-Clinical_LDL_C	Clinical LDL cholesterol	Clinical LDL cholesterol || ||	TRUE	igd	4.20001e-10	463010	13	0.000251111	51162913	ukb-b-11601	Diagnoses - main ICD10: N40 Hyperplasia of prostate || id:ukb-b-11601	TRUE	reported	igd	2	TRUE
rs380286	A	G	A	G	-0.00185552	0.00115785	0.436842	0.437288	FALSE	FALSE	FALSE	met-d-Clinical_LDL_C	5	1320247	0.00412619	NA	0.81	Clinical LDL cholesterol || id:met-d-Clinical_LDL_C	Clinical LDL cholesterol	Clinical LDL cholesterol || ||	TRUE	igd	4.90004e-19	463010	5	0.000208156	1320247	ukb-b-11601	Diagnoses - main ICD10: N40 Hyperplasia of prostate || id:ukb-b-11601	TRUE	reported	igd	2	TRUE
rs4266963	C	T	C	T	-0.00148575	0.012663	0.757618	0.757071	FALSE	FALSE	FALSE	met-d-Clinical_LDL_C	10	22344228	0.00479138	NA	0.0109999	Clinical LDL cholesterol || id:met-d-Clinical_LDL_C	Clinical LDL cholesterol	Clinical LDL cholesterol || ||	TRUE	igd	6.90001e-10	463010	10	0.000240848	22344228	ukb-b-11601	Diagnoses - main ICD10: N40 Hyperplasia of prostate || id:ukb-b-11601	TRUE	reported	igd	2	TRUE
rs677394	C	G	C	G	0.00195217	-0.00836244	0.904057	0.903874	FALSE	TRUE	FALSE	met-d-Clinical_LDL_C	5	134607559	0.00704621	NA	0.23	Clinical LDL cholesterol || id:met-d-Clinical_LDL_C	Clinical LDL cholesterol	Clinical LDL cholesterol || ||	TRUE	igd	3.50002e-08	463010	5	0.000354108	134607559	ukb-b-11601	Diagnoses - main ICD10: N40 Hyperplasia of prostate || id:ukb-b-11601	TRUE	reported	igd	2	TRUE
rs9348716	A	G	A	G	-0.0020896	0.0183416	0.128218	0.129082	FALSE	FALSE	FALSE	met-d-Clinical_LDL_C	6	26375658	0.00616575	NA	0.00309999	Clinical LDL cholesterol || id:met-d-Clinical_LDL_C	Clinical LDL cholesterol	Clinical LDL cholesterol || ||	TRUE	igd	1.80011e-11	463010	6	0.000311058	26375658	ukb-b-11601	Diagnoses - main ICD10: N40 Hyperplasia of prostate || id:ukb-b-11601	TRUE	reported	igd	2	TRUE
rs10788160	A	G	A	G	0.00211565	0.00244532	0.251238	0.251625	FALSE	FALSE	FALSE	met-d-HDL_size	10	123033549	0.004227	NA	0.74	Average diameter for HDL particles || id:met-d-HDL_size	Average diameter for HDL particles	Average diameter for HDL particles || ||	TRUE	igd	6.09958e-19	463010	10	0.000237994	123033549	ukb-b-11601	Diagnoses - main ICD10: N40 Hyperplasia of prostate || id:ukb-b-11601	TRUE	reported	igd	2	TRUE
rs11084596	C	T	C	T	-0.00156003	-0.0059304	0.384355	0.384719	FALSE	FALSE	FALSE	met-d-HDL_size	19	32104979	0.00384157	NA	0.12	Average diameter for HDL particles || id:met-d-HDL_size	Average diameter for HDL particles	Average diameter for HDL particles || ||	TRUE	igd	5.60015e-13	463010	19	0.000216373	32104979	ukb-b-11601	Diagnoses - main ICD10: N40 Hyperplasia of prostate || id:ukb-b-11601	TRUE	reported	igd	2	TRUE
rs12131120	A	T	A	T	-0.00116583	-0.00755201	0.518798	0.518014	FALSE	TRUE	TRUE	met-d-HDL_size	1	88199778	0.00367538	NA	0.0840001	Average diameter for HDL particles || id:met-d-HDL_size	Average diameter for HDL particles	Average diameter for HDL particles || ||	TRUE	igd	2e-08	463010	1	0.000207776	88199778	ukb-b-11601	Diagnoses - main ICD10: N40 Hyperplasia of prostate || id:ukb-b-11601	TRUE	reported	igd	2	FALSE
rs12255539	A	G	A	G	0.00176923	-0.00565053	0.190997	0.190651	FALSE	FALSE	FALSE	met-d-HDL_size	10	122614377	0.00467004	NA	0.2	Average diameter for HDL particles || id:met-d-HDL_size	Average diameter for HDL particles	Average diameter for HDL particles || ||	TRUE	igd	1.80011e-11	463010	10	0.000263331	122614377	ukb-b-11601	Diagnoses - main ICD10: N40 Hyperplasia of prostate || id:ukb-b-11601	TRUE	reported	igd	2	TRUE
rs12416595	G	C	G	C	0.00136352	0.00185526	0.223989	0.224844	FALSE	TRUE	FALSE	met-d-HDL_size	10	22409964	0.00438947	NA	0.58	Average diameter for HDL particles || id:met-d-HDL_size	Average diameter for HDL particles	Average diameter for HDL particles || ||	TRUE	igd	3.89996e-08	463010	10	0.00024821	22409964	ukb-b-11601	Diagnoses - main ICD10: N40 Hyperplasia of prostate || id:ukb-b-11601	TRUE	reported	igd	2	TRUE
rs1379553	G	A	G	A	-0.00141842	-0.00455747	0.208142	0.206552	FALSE	FALSE	FALSE	met-d-HDL_size	5	110979116	0.00457327	NA	0.35	Average diameter for HDL particles || id:met-d-HDL_size	Average diameter for HDL particles	Average diameter for HDL particles || ||	TRUE	igd	3.09999e-08	463010	5	0.000256289	110979116	ukb-b-11601	Diagnoses - main ICD10: N40 Hyperplasia of prostate || id:ukb-b-11601	TRUE	reported	igd	2	TRUE
rs2556378	G	T	G	T	-0.00169731	-0.00835632	0.842826	0.842146	FALSE	FALSE	FALSE	met-d-HDL_size	2	60762502	0.00500922	NA	0.0599998	Average diameter for HDL particles || id:met-d-HDL_size	Average diameter for HDL particles	Average diameter for HDL particles || ||	TRUE	igd	2.1e-09	463010	2	0.000283405	60762502	ukb-b-11601	Diagnoses - main ICD10: N40 Hyperplasia of prostate || id:ukb-b-11601	TRUE	reported	igd	2	TRUE
rs3116616	G	C	G	C	0.00156848	-0.00252992	0.215462	0.215591	FALSE	TRUE	FALSE	met-d-HDL_size	13	51162913	0.00445335	NA	0.46	Average diameter for HDL particles || id:met-d-HDL_size	Average diameter for HDL particles	Average diameter for HDL particles || ||	TRUE	igd	4.20001e-10	463010	13	0.000251111	51162913	ukb-b-11601	Diagnoses - main ICD10: N40 Hyperplasia of prostate || id:ukb-b-11601	TRUE	reported	igd	2	TRUE
rs380286	A	G	A	G	-0.00185552	-0.00276883	0.436842	0.437288	FALSE	FALSE	FALSE	met-d-HDL_size	5	1320247	0.00367913	NA	0.55	Average diameter for HDL particles || id:met-d-HDL_size	Average diameter for HDL particles	Average diameter for HDL particles || ||	TRUE	igd	4.90004e-19	463010	5	0.000208156	1320247	ukb-b-11601	Diagnoses - main ICD10: N40 Hyperplasia of prostate || id:ukb-b-11601	TRUE	reported	igd	2	TRUE
rs4266963	C	T	C	T	-0.00148575	-0.00722669	0.757618	0.757071	FALSE	FALSE	FALSE	met-d-HDL_size	10	22344228	0.00427038	NA	0.0899995	Average diameter for HDL particles || id:met-d-HDL_size	Average diameter for HDL particles	Average diameter for HDL particles || ||	TRUE	igd	6.90001e-10	463010	10	0.000240848	22344228	ukb-b-11601	Diagnoses - main ICD10: N40 Hyperplasia of prostate || id:ukb-b-11601	TRUE	reported	igd	2	TRUE
rs677394	C	G	C	G	0.00195217	0.0155401	0.904057	0.903874	FALSE	TRUE	FALSE	met-d-HDL_size	5	134607559	0.00628278	NA	0.021	Average diameter for HDL particles || id:met-d-HDL_size	Average diameter for HDL particles	Average diameter for HDL particles || ||	TRUE	igd	3.50002e-08	463010	5	0.000354108	134607559	ukb-b-11601	Diagnoses - main ICD10: N40 Hyperplasia of prostate || id:ukb-b-11601	TRUE	reported	igd	2	TRUE
rs9348716	A	G	A	G	-0.0020896	-0.0112808	0.128218	0.129082	FALSE	FALSE	FALSE	met-d-HDL_size	6	26375658	0.00549798	NA	0.0619998	Average diameter for HDL particles || id:met-d-HDL_size	Average diameter for HDL particles	Average diameter for HDL particles || ||	TRUE	igd	1.80011e-11	463010	6	0.000311058	26375658	ukb-b-11601	Diagnoses - main ICD10: N40 Hyperplasia of prostate || id:ukb-b-11601	TRUE	reported	igd	2	TRUE
rs10788160	A	G	A	G	0.00211565	-0.00618014	0.251238	0.251625	FALSE	FALSE	FALSE	met-d-IDL_C	10	123033549	0.00460661	NA	0.15	Cholesterol in IDL || id:met-d-IDL_C	Cholesterol in IDL	Cholesterol in IDL || ||	TRUE	igd	6.09958e-19	463010	10	0.000237994	123033549	ukb-b-11601	Diagnoses - main ICD10: N40 Hyperplasia of prostate || id:ukb-b-11601	TRUE	reported	igd	2	TRUE
rs11084596	C	T	C	T	-0.00156003	0.00555917	0.384355	0.384719	FALSE	FALSE	FALSE	met-d-IDL_C	19	32104979	0.00416938	NA	0.17	Cholesterol in IDL || id:met-d-IDL_C	Cholesterol in IDL	Cholesterol in IDL || ||	TRUE	igd	5.60015e-13	463010	19	0.000216373	32104979	ukb-b-11601	Diagnoses - main ICD10: N40 Hyperplasia of prostate || id:ukb-b-11601	TRUE	reported	igd	2	TRUE
rs12131120	A	T	A	T	-0.00116583	0.00168582	0.518798	0.518014	FALSE	TRUE	TRUE	met-d-IDL_C	1	88199778	0.0040058	NA	0.8	Cholesterol in IDL || id:met-d-IDL_C	Cholesterol in IDL	Cholesterol in IDL || ||	TRUE	igd	2e-08	463010	1	0.000207776	88199778	ukb-b-11601	Diagnoses - main ICD10: N40 Hyperplasia of prostate || id:ukb-b-11601	TRUE	reported	igd	2	FALSE
rs12255539	A	G	A	G	0.00176923	-0.00213095	0.190997	0.190651	FALSE	FALSE	FALSE	met-d-IDL_C	10	122614377	0.00508943	NA	0.57	Cholesterol in IDL || id:met-d-IDL_C	Cholesterol in IDL	Cholesterol in IDL || ||	TRUE	igd	1.80011e-11	463010	10	0.000263331	122614377	ukb-b-11601	Diagnoses - main ICD10: N40 Hyperplasia of prostate || id:ukb-b-11601	TRUE	reported	igd	2	TRUE
rs12416595	G	C	G	C	0.00136352	-0.0118614	0.223989	0.224844	FALSE	TRUE	FALSE	met-d-IDL_C	10	22409964	0.00478366	NA	0.0109999	Cholesterol in IDL || id:met-d-IDL_C	Cholesterol in IDL	Cholesterol in IDL || ||	TRUE	igd	3.89996e-08	463010	10	0.00024821	22409964	ukb-b-11601	Diagnoses - main ICD10: N40 Hyperplasia of prostate || id:ukb-b-11601	TRUE	reported	igd	2	TRUE
rs1379553	G	A	G	A	-0.00141842	-0.000669123	0.208142	0.206552	FALSE	FALSE	FALSE	met-d-IDL_C	5	110979116	0.00498193	NA	0.93	Cholesterol in IDL || id:met-d-IDL_C	Cholesterol in IDL	Cholesterol in IDL || ||	TRUE	igd	3.09999e-08	463010	5	0.000256289	110979116	ukb-b-11601	Diagnoses - main ICD10: N40 Hyperplasia of prostate || id:ukb-b-11601	TRUE	reported	igd	2	TRUE
rs2556378	G	T	G	T	-0.00169731	-0.000352217	0.842826	0.842146	FALSE	FALSE	FALSE	met-d-IDL_C	2	60762502	0.00546034	NA	0.97	Cholesterol in IDL || id:met-d-IDL_C	Cholesterol in IDL	Cholesterol in IDL || ||	TRUE	igd	2.1e-09	463010	2	0.000283405	60762502	ukb-b-11601	Diagnoses - main ICD10: N40 Hyperplasia of prostate || id:ukb-b-11601	TRUE	reported	igd	2	TRUE
rs3116616	G	C	G	C	0.00156848	-0.000536161	0.215462	0.215591	FALSE	TRUE	FALSE	met-d-IDL_C	13	51162913	0.00485077	NA	0.9	Cholesterol in IDL || id:met-d-IDL_C	Cholesterol in IDL	Cholesterol in IDL || ||	TRUE	igd	4.20001e-10	463010	13	0.000251111	51162913	ukb-b-11601	Diagnoses - main ICD10: N40 Hyperplasia of prostate || id:ukb-b-11601	TRUE	reported	igd	2	TRUE
rs380286	A	G	A	G	-0.00185552	0.0010554	0.436842	0.437288	FALSE	FALSE	FALSE	met-d-IDL_C	5	1320247	0.00400789	NA	0.780001	Cholesterol in IDL || id:met-d-IDL_C	Cholesterol in IDL	Cholesterol in IDL || ||	TRUE	igd	4.90004e-19	463010	5	0.000208156	1320247	ukb-b-11601	Diagnoses - main ICD10: N40 Hyperplasia of prostate || id:ukb-b-11601	TRUE	reported	igd	2	TRUE
rs4266963	C	T	C	T	-0.00148575	0.00959913	0.757618	0.757071	FALSE	FALSE	FALSE	met-d-IDL_C	10	22344228	0.00465387	NA	0.0460002	Cholesterol in IDL || id:met-d-IDL_C	Cholesterol in IDL	Cholesterol in IDL || ||	TRUE	igd	6.90001e-10	463010	10	0.000240848	22344228	ukb-b-11601	Diagnoses - main ICD10: N40 Hyperplasia of prostate || id:ukb-b-11601	TRUE	reported	igd	2	TRUE
rs677394	C	G	C	G	0.00195217	-0.00547671	0.904057	0.903874	FALSE	TRUE	FALSE	met-d-IDL_C	5	134607559	0.00684418	NA	0.41	Cholesterol in IDL || id:met-d-IDL_C	Cholesterol in IDL	Cholesterol in IDL || ||	TRUE	igd	3.50002e-08	463010	5	0.000354108	134607559	ukb-b-11601	Diagnoses - main ICD10: N40 Hyperplasia of prostate || id:ukb-b-11601	TRUE	reported	igd	2	TRUE
rs9348716	A	G	A	G	-0.0020896	0.0183395	0.128218	0.129082	FALSE	FALSE	FALSE	met-d-IDL_C	6	26375658	0.00598965	NA	0.00299999	Cholesterol in IDL || id:met-d-IDL_C	Cholesterol in IDL	Cholesterol in IDL || ||	TRUE	igd	1.80011e-11	463010	6	0.000311058	26375658	ukb-b-11601	Diagnoses - main ICD10: N40 Hyperplasia of prostate || id:ukb-b-11601	TRUE	reported	igd	2	TRUE
rs10788160	A	G	A	G	0.00211565	-0.00469434	0.251238	0.251625	FALSE	FALSE	FALSE	met-d-IDL_C_pct	10	123033549	0.00465849	NA	0.19	Cholesterol to total lipids ratio in IDL || id:met-d-IDL_C_pct	Cholesterol to total lipids ratio in IDL	Cholesterol to total lipids ratio in IDL || ||	TRUE	igd	6.09958e-19	463010	10	0.000237994	123033549	ukb-b-11601	Diagnoses - main ICD10: N40 Hyperplasia of prostate || id:ukb-b-11601	TRUE	reported	igd	2	TRUE
rs11084596	C	T	C	T	-0.00156003	0.00665956	0.384355	0.384719	FALSE	FALSE	FALSE	met-d-IDL_C_pct	19	32104979	0.00421559	NA	0.12	Cholesterol to total lipids ratio in IDL || id:met-d-IDL_C_pct	Cholesterol to total lipids ratio in IDL	Cholesterol to total lipids ratio in IDL || ||	TRUE	igd	5.60015e-13	463010	19	0.000216373	32104979	ukb-b-11601	Diagnoses - main ICD10: N40 Hyperplasia of prostate || id:ukb-b-11601	TRUE	reported	igd	2	TRUE
rs12131120	A	T	A	T	-0.00116583	-0.00193385	0.518798	0.518014	FALSE	TRUE	TRUE	met-d-IDL_C_pct	1	88199778	0.00405074	NA	0.450001	Cholesterol to total lipids ratio in IDL || id:met-d-IDL_C_pct	Cholesterol to total lipids ratio in IDL	Cholesterol to total lipids ratio in IDL || ||	TRUE	igd	2e-08	463010	1	0.000207776	88199778	ukb-b-11601	Diagnoses - main ICD10: N40 Hyperplasia of prostate || id:ukb-b-11601	TRUE	reported	igd	2	FALSE
rs12255539	A	G	A	G	0.00176923	0.00149426	0.190997	0.190651	FALSE	FALSE	FALSE	met-d-IDL_C_pct	10	122614377	0.00514675	NA	0.69	Cholesterol to total lipids ratio in IDL || id:met-d-IDL_C_pct	Cholesterol to total lipids ratio in IDL	Cholesterol to total lipids ratio in IDL || ||	TRUE	igd	1.80011e-11	463010	10	0.000263331	122614377	ukb-b-11601	Diagnoses - main ICD10: N40 Hyperplasia of prostate || id:ukb-b-11601	TRUE	reported	igd	2	TRUE
rs12416595	G	C	G	C	0.00136352	-0.00846644	0.223989	0.224844	FALSE	TRUE	FALSE	met-d-IDL_C_pct	10	22409964	0.00483754	NA	0.0690001	Cholesterol to total lipids ratio in IDL || id:met-d-IDL_C_pct	Cholesterol to total lipids ratio in IDL	Cholesterol to total lipids ratio in IDL || ||	TRUE	igd	3.89996e-08	463010	10	0.00024821	22409964	ukb-b-11601	Diagnoses - main ICD10: N40 Hyperplasia of prostate || id:ukb-b-11601	TRUE	reported	igd	2	TRUE
rs1379553	G	A	G	A	-0.00141842	0.00227139	0.208142	0.206552	FALSE	FALSE	FALSE	met-d-IDL_C_pct	5	110979116	0.00503932	NA	0.46	Cholesterol to total lipids ratio in IDL || id:met-d-IDL_C_pct	Cholesterol to total lipids ratio in IDL	Cholesterol to total lipids ratio in IDL || ||	TRUE	igd	3.09999e-08	463010	5	0.000256289	110979116	ukb-b-11601	Diagnoses - main ICD10: N40 Hyperplasia of prostate || id:ukb-b-11601	TRUE	reported	igd	2	TRUE
rs2556378	G	T	G	T	-0.00169731	-0.00121123	0.842826	0.842146	FALSE	FALSE	FALSE	met-d-IDL_C_pct	2	60762502	0.00552012	NA	0.99	Cholesterol to total lipids ratio in IDL || id:met-d-IDL_C_pct	Cholesterol to total lipids ratio in IDL	Cholesterol to total lipids ratio in IDL || ||	TRUE	igd	2.1e-09	463010	2	0.000283405	60762502	ukb-b-11601	Diagnoses - main ICD10: N40 Hyperplasia of prostate || id:ukb-b-11601	TRUE	reported	igd	2	TRUE
rs3116616	G	C	G	C	0.00156848	0.00175203	0.215462	0.215591	FALSE	TRUE	FALSE	met-d-IDL_C_pct	13	51162913	0.00490637	NA	0.760001	Cholesterol to total lipids ratio in IDL || id:met-d-IDL_C_pct	Cholesterol to total lipids ratio in IDL	Cholesterol to total lipids ratio in IDL || ||	TRUE	igd	4.20001e-10	463010	13	0.000251111	51162913	ukb-b-11601	Diagnoses - main ICD10: N40 Hyperplasia of prostate || id:ukb-b-11601	TRUE	reported	igd	2	TRUE
rs380286	A	G	A	G	-0.00185552	-0.000321567	0.436842	0.437288	FALSE	FALSE	FALSE	met-d-IDL_C_pct	5	1320247	0.00405406	NA	0.89	Cholesterol to total lipids ratio in IDL || id:met-d-IDL_C_pct	Cholesterol to total lipids ratio in IDL	Cholesterol to total lipids ratio in IDL || ||	TRUE	igd	4.90004e-19	463010	5	0.000208156	1320247	ukb-b-11601	Diagnoses - main ICD10: N40 Hyperplasia of prostate || id:ukb-b-11601	TRUE	reported	igd	2	TRUE
rs4266963	C	T	C	T	-0.00148575	0.00843989	0.757618	0.757071	FALSE	FALSE	FALSE	met-d-IDL_C_pct	10	22344228	0.00470629	NA	0.0659994	Cholesterol to total lipids ratio in IDL || id:met-d-IDL_C_pct	Cholesterol to total lipids ratio in IDL	Cholesterol to total lipids ratio in IDL || ||	TRUE	igd	6.90001e-10	463010	10	0.000240848	22344228	ukb-b-11601	Diagnoses - main ICD10: N40 Hyperplasia of prostate || id:ukb-b-11601	TRUE	reported	igd	2	TRUE
rs677394	C	G	C	G	0.00195217	-0.0111778	0.904057	0.903874	FALSE	TRUE	FALSE	met-d-IDL_C_pct	5	134607559	0.00692303	NA	0.29	Cholesterol to total lipids ratio in IDL || id:met-d-IDL_C_pct	Cholesterol to total lipids ratio in IDL	Cholesterol to total lipids ratio in IDL || ||	TRUE	igd	3.50002e-08	463010	5	0.000354108	134607559	ukb-b-11601	Diagnoses - main ICD10: N40 Hyperplasia of prostate || id:ukb-b-11601	TRUE	reported	igd	2	TRUE
rs9348716	A	G	A	G	-0.0020896	0.0232961	0.128218	0.129082	FALSE	FALSE	FALSE	met-d-IDL_C_pct	6	26375658	0.00605509	NA	0.000129999	Cholesterol to total lipids ratio in IDL || id:met-d-IDL_C_pct	Cholesterol to total lipids ratio in IDL	Cholesterol to total lipids ratio in IDL || ||	TRUE	igd	1.80011e-11	463010	6	0.000311058	26375658	ukb-b-11601	Diagnoses - main ICD10: N40 Hyperplasia of prostate || id:ukb-b-11601	TRUE	reported	igd	2	TRUE
rs10788160	A	G	A	G	0.00211565	-0.00667693	0.251238	0.251625	FALSE	FALSE	FALSE	met-d-IDL_CE	10	123033549	0.00460509	NA	0.11	Cholesteryl esters in IDL || id:met-d-IDL_CE	Cholesteryl esters in IDL	Cholesteryl esters in IDL || ||	TRUE	igd	6.09958e-19	463010	10	0.000237994	123033549	ukb-b-11601	Diagnoses - main ICD10: N40 Hyperplasia of prostate || id:ukb-b-11601	TRUE	reported	igd	2	TRUE
rs11084596	C	T	C	T	-0.00156003	0.0059667	0.384355	0.384719	FALSE	FALSE	FALSE	met-d-IDL_CE	19	32104979	0.00416753	NA	0.14	Cholesteryl esters in IDL || id:met-d-IDL_CE	Cholesteryl esters in IDL	Cholesteryl esters in IDL || ||	TRUE	igd	5.60015e-13	463010	19	0.000216373	32104979	ukb-b-11601	Diagnoses - main ICD10: N40 Hyperplasia of prostate || id:ukb-b-11601	TRUE	reported	igd	2	TRUE
rs12131120	A	T	A	T	-0.00116583	0.00143165	0.518798	0.518014	FALSE	TRUE	TRUE	met-d-IDL_CE	1	88199778	0.00400458	NA	0.85	Cholesteryl esters in IDL || id:met-d-IDL_CE	Cholesteryl esters in IDL	Cholesteryl esters in IDL || ||	TRUE	igd	2e-08	463010	1	0.000207776	88199778	ukb-b-11601	Diagnoses - main ICD10: N40 Hyperplasia of prostate || id:ukb-b-11601	TRUE	reported	igd	2	FALSE
rs12255539	A	G	A	G	0.00176923	-0.00201877	0.190997	0.190651	FALSE	FALSE	FALSE	met-d-IDL_CE	10	122614377	0.00508775	NA	0.57	Cholesteryl esters in IDL || id:met-d-IDL_CE	Cholesteryl esters in IDL	Cholesteryl esters in IDL || ||	TRUE	igd	1.80011e-11	463010	10	0.000263331	122614377	ukb-b-11601	Diagnoses - main ICD10: N40 Hyperplasia of prostate || id:ukb-b-11601	TRUE	reported	igd	2	TRUE
rs12416595	G	C	G	C	0.00136352	-0.0116656	0.223989	0.224844	FALSE	TRUE	FALSE	met-d-IDL_CE	10	22409964	0.00478209	NA	0.012	Cholesteryl esters in IDL || id:met-d-IDL_CE	Cholesteryl esters in IDL	Cholesteryl esters in IDL || ||	TRUE	igd	3.89996e-08	463010	10	0.00024821	22409964	ukb-b-11601	Diagnoses - main ICD10: N40 Hyperplasia of prostate || id:ukb-b-11601	TRUE	reported	igd	2	TRUE
rs1379553	G	A	G	A	-0.00141842	-0.000756233	0.208142	0.206552	FALSE	FALSE	FALSE	met-d-IDL_CE	5	110979116	0.00498025	NA	0.95	Cholesteryl esters in IDL || id:met-d-IDL_CE	Cholesteryl esters in IDL	Cholesteryl esters in IDL || ||	TRUE	igd	3.09999e-08	463010	5	0.000256289	110979116	ukb-b-11601	Diagnoses - main ICD10: N40 Hyperplasia of prostate || id:ukb-b-11601	TRUE	reported	igd	2	TRUE
rs2556378	G	T	G	T	-0.00169731	-0.000681998	0.842826	0.842146	FALSE	FALSE	FALSE	met-d-IDL_CE	2	60762502	0.00545846	NA	0.92	Cholesteryl esters in IDL || id:met-d-IDL_CE	Cholesteryl esters in IDL	Cholesteryl esters in IDL || ||	TRUE	igd	2.1e-09	463010	2	0.000283405	60762502	ukb-b-11601	Diagnoses - main ICD10: N40 Hyperplasia of prostate || id:ukb-b-11601	TRUE	reported	igd	2	TRUE
rs3116616	G	C	G	C	0.00156848	4.72687e-05	0.215462	0.215591	FALSE	TRUE	FALSE	met-d-IDL_CE	13	51162913	0.00484917	NA	1	Cholesteryl esters in IDL || id:met-d-IDL_CE	Cholesteryl esters in IDL	Cholesteryl esters in IDL || ||	TRUE	igd	4.20001e-10	463010	13	0.000251111	51162913	ukb-b-11601	Diagnoses - main ICD10: N40 Hyperplasia of prostate || id:ukb-b-11601	TRUE	reported	igd	2	TRUE
rs380286	A	G	A	G	-0.00185552	0.000981108	0.436842	0.437288	FALSE	FALSE	FALSE	met-d-IDL_CE	5	1320247	0.00400654	NA	0.780001	Cholesteryl esters in IDL || id:met-d-IDL_CE	Cholesteryl esters in IDL	Cholesteryl esters in IDL || ||	TRUE	igd	4.90004e-19	463010	5	0.000208156	1320247	ukb-b-11601	Diagnoses - main ICD10: N40 Hyperplasia of prostate || id:ukb-b-11601	TRUE	reported	igd	2	TRUE
rs4266963	C	T	C	T	-0.00148575	0.00947097	0.757618	0.757071	FALSE	FALSE	FALSE	met-d-IDL_CE	10	22344228	0.00465234	NA	0.0490004	Cholesteryl esters in IDL || id:met-d-IDL_CE	Cholesteryl esters in IDL	Cholesteryl esters in IDL || ||	TRUE	igd	6.90001e-10	463010	10	0.000240848	22344228	ukb-b-11601	Diagnoses - main ICD10: N40 Hyperplasia of prostate || id:ukb-b-11601	TRUE	reported	igd	2	TRUE
rs677394	C	G	C	G	0.00195217	-0.00588263	0.904057	0.903874	FALSE	TRUE	FALSE	met-d-IDL_CE	5	134607559	0.00684189	NA	0.39	Cholesteryl esters in IDL || id:met-d-IDL_CE	Cholesteryl esters in IDL	Cholesteryl esters in IDL || ||	TRUE	igd	3.50002e-08	463010	5	0.000354108	134607559	ukb-b-11601	Diagnoses - main ICD10: N40 Hyperplasia of prostate || id:ukb-b-11601	TRUE	reported	igd	2	TRUE
rs9348716	A	G	A	G	-0.0020896	0.0180667	0.128218	0.129082	FALSE	FALSE	FALSE	met-d-IDL_CE	6	26375658	0.00598777	NA	0.00340001	Cholesteryl esters in IDL || id:met-d-IDL_CE	Cholesteryl esters in IDL	Cholesteryl esters in IDL || ||	TRUE	igd	1.80011e-11	463010	6	0.000311058	26375658	ukb-b-11601	Diagnoses - main ICD10: N40 Hyperplasia of prostate || id:ukb-b-11601	TRUE	reported	igd	2	TRUE
rs10788160	A	G	A	G	0.00211565	-0.00701684	0.251238	0.251625	FALSE	FALSE	FALSE	met-d-IDL_CE_pct	10	123033549	0.00468094	NA	0.0629999	Cholesteryl esters to total lipids ratio in IDL || id:met-d-IDL_CE_pct	Cholesteryl esters to total lipids ratio in IDL	Cholesteryl esters to total lipids ratio in IDL || ||	TRUE	igd	6.09958e-19	463010	10	0.000237994	123033549	ukb-b-11601	Diagnoses - main ICD10: N40 Hyperplasia of prostate || id:ukb-b-11601	TRUE	reported	igd	2	TRUE
rs11084596	C	T	C	T	-0.00156003	0.00827249	0.384355	0.384719	FALSE	FALSE	FALSE	met-d-IDL_CE_pct	19	32104979	0.00423706	NA	0.0519996	Cholesteryl esters to total lipids ratio in IDL || id:met-d-IDL_CE_pct	Cholesteryl esters to total lipids ratio in IDL	Cholesteryl esters to total lipids ratio in IDL || ||	TRUE	igd	5.60015e-13	463010	19	0.000216373	32104979	ukb-b-11601	Diagnoses - main ICD10: N40 Hyperplasia of prostate || id:ukb-b-11601	TRUE	reported	igd	2	TRUE
rs12131120	A	T	A	T	-0.00116583	-0.0038253	0.518798	0.518014	FALSE	TRUE	TRUE	met-d-IDL_CE_pct	1	88199778	0.00407206	NA	0.23	Cholesteryl esters to total lipids ratio in IDL || id:met-d-IDL_CE_pct	Cholesteryl esters to total lipids ratio in IDL	Cholesteryl esters to total lipids ratio in IDL || ||	TRUE	igd	2e-08	463010	1	0.000207776	88199778	ukb-b-11601	Diagnoses - main ICD10: N40 Hyperplasia of prostate || id:ukb-b-11601	TRUE	reported	igd	2	FALSE
rs12255539	A	G	A	G	0.00176923	0.00174691	0.190997	0.190651	FALSE	FALSE	FALSE	met-d-IDL_CE_pct	10	122614377	0.00517155	NA	0.709999	Cholesteryl esters to total lipids ratio in IDL || id:met-d-IDL_CE_pct	Cholesteryl esters to total lipids ratio in IDL	Cholesteryl esters to total lipids ratio in IDL || ||	TRUE	igd	1.80011e-11	463010	10	0.000263331	122614377	ukb-b-11601	Diagnoses - main ICD10: N40 Hyperplasia of prostate || id:ukb-b-11601	TRUE	reported	igd	2	TRUE
rs12416595	G	C	G	C	0.00136352	-0.00744573	0.223989	0.224844	FALSE	TRUE	FALSE	met-d-IDL_CE_pct	10	22409964	0.00486085	NA	0.1	Cholesteryl esters to total lipids ratio in IDL || id:met-d-IDL_CE_pct	Cholesteryl esters to total lipids ratio in IDL	Cholesteryl esters to total lipids ratio in IDL || ||	TRUE	igd	3.89996e-08	463010	10	0.00024821	22409964	ukb-b-11601	Diagnoses - main ICD10: N40 Hyperplasia of prostate || id:ukb-b-11601	TRUE	reported	igd	2	TRUE
rs1379553	G	A	G	A	-0.00141842	0.00174343	0.208142	0.206552	FALSE	FALSE	FALSE	met-d-IDL_CE_pct	5	110979116	0.00506333	NA	0.56	Cholesteryl esters to total lipids ratio in IDL || id:met-d-IDL_CE_pct	Cholesteryl esters to total lipids ratio in IDL	Cholesteryl esters to total lipids ratio in IDL || ||	TRUE	igd	3.09999e-08	463010	5	0.000256289	110979116	ukb-b-11601	Diagnoses - main ICD10: N40 Hyperplasia of prostate || id:ukb-b-11601	TRUE	reported	igd	2	TRUE
rs2556378	G	T	G	T	-0.00169731	-0.0032022	0.842826	0.842146	FALSE	FALSE	FALSE	met-d-IDL_CE_pct	2	60762502	0.00554755	NA	0.64	Cholesteryl esters to total lipids ratio in IDL || id:met-d-IDL_CE_pct	Cholesteryl esters to total lipids ratio in IDL	Cholesteryl esters to total lipids ratio in IDL || ||	TRUE	igd	2.1e-09	463010	2	0.000283405	60762502	ukb-b-11601	Diagnoses - main ICD10: N40 Hyperplasia of prostate || id:ukb-b-11601	TRUE	reported	igd	2	TRUE
rs3116616	G	C	G	C	0.00156848	0.00536253	0.215462	0.215591	FALSE	TRUE	FALSE	met-d-IDL_CE_pct	13	51162913	0.00492967	NA	0.29	Cholesteryl esters to total lipids ratio in IDL || id:met-d-IDL_CE_pct	Cholesteryl esters to total lipids ratio in IDL	Cholesteryl esters to total lipids ratio in IDL || ||	TRUE	igd	4.20001e-10	463010	13	0.000251111	51162913	ukb-b-11601	Diagnoses - main ICD10: N40 Hyperplasia of prostate || id:ukb-b-11601	TRUE	reported	igd	2	TRUE
rs380286	A	G	A	G	-0.00185552	-0.000431424	0.436842	0.437288	FALSE	FALSE	FALSE	met-d-IDL_CE_pct	5	1320247	0.00407338	NA	0.9	Cholesteryl esters to total lipids ratio in IDL || id:met-d-IDL_CE_pct	Cholesteryl esters to total lipids ratio in IDL	Cholesteryl esters to total lipids ratio in IDL || ||	TRUE	igd	4.90004e-19	463010	5	0.000208156	1320247	ukb-b-11601	Diagnoses - main ICD10: N40 Hyperplasia of prostate || id:ukb-b-11601	TRUE	reported	igd	2	TRUE
rs4266963	C	T	C	T	-0.00148575	0.00748666	0.757618	0.757071	FALSE	FALSE	FALSE	met-d-IDL_CE_pct	10	22344228	0.00472897	NA	0.11	Cholesteryl esters to total lipids ratio in IDL || id:met-d-IDL_CE_pct	Cholesteryl esters to total lipids ratio in IDL	Cholesteryl esters to total lipids ratio in IDL || ||	TRUE	igd	6.90001e-10	463010	10	0.000240848	22344228	ukb-b-11601	Diagnoses - main ICD10: N40 Hyperplasia of prostate || id:ukb-b-11601	TRUE	reported	igd	2	TRUE
rs677394	C	G	C	G	0.00195217	-0.0116245	0.904057	0.903874	FALSE	TRUE	FALSE	met-d-IDL_CE_pct	5	134607559	0.00695602	NA	0.23	Cholesteryl esters to total lipids ratio in IDL || id:met-d-IDL_CE_pct	Cholesteryl esters to total lipids ratio in IDL	Cholesteryl esters to total lipids ratio in IDL || ||	TRUE	igd	3.50002e-08	463010	5	0.000354108	134607559	ukb-b-11601	Diagnoses - main ICD10: N40 Hyperplasia of prostate || id:ukb-b-11601	TRUE	reported	igd	2	TRUE
rs9348716	A	G	A	G	-0.0020896	0.0195478	0.128218	0.129082	FALSE	FALSE	FALSE	met-d-IDL_CE_pct	6	26375658	0.00608615	NA	0.0016	Cholesteryl esters to total lipids ratio in IDL || id:met-d-IDL_CE_pct	Cholesteryl esters to total lipids ratio in IDL	Cholesteryl esters to total lipids ratio in IDL || ||	TRUE	igd	1.80011e-11	463010	6	0.000311058	26375658	ukb-b-11601	Diagnoses - main ICD10: N40 Hyperplasia of prostate || id:ukb-b-11601	TRUE	reported	igd	2	TRUE
rs10788160	A	G	A	G	0.00211565	-0.00464693	0.251238	0.251625	FALSE	FALSE	FALSE	met-d-IDL_FC	10	123033549	0.00461776	NA	0.31	Free cholesterol in IDL || id:met-d-IDL_FC	Free cholesterol in IDL	Free cholesterol in IDL || ||	TRUE	igd	6.09958e-19	463010	10	0.000237994	123033549	ukb-b-11601	Diagnoses - main ICD10: N40 Hyperplasia of prostate || id:ukb-b-11601	TRUE	reported	igd	2	TRUE
rs11084596	C	T	C	T	-0.00156003	0.0042305	0.384355	0.384719	FALSE	FALSE	FALSE	met-d-IDL_FC	19	32104979	0.00418167	NA	0.32	Free cholesterol in IDL || id:met-d-IDL_FC	Free cholesterol in IDL	Free cholesterol in IDL || ||	TRUE	igd	5.60015e-13	463010	19	0.000216373	32104979	ukb-b-11601	Diagnoses - main ICD10: N40 Hyperplasia of prostate || id:ukb-b-11601	TRUE	reported	igd	2	TRUE
rs12131120	A	T	A	T	-0.00116583	0.00242904	0.518798	0.518014	FALSE	TRUE	TRUE	met-d-IDL_FC	1	88199778	0.00401547	NA	0.649999	Free cholesterol in IDL || id:met-d-IDL_FC	Free cholesterol in IDL	Free cholesterol in IDL || ||	TRUE	igd	2e-08	463010	1	0.000207776	88199778	ukb-b-11601	Diagnoses - main ICD10: N40 Hyperplasia of prostate || id:ukb-b-11601	TRUE	reported	igd	2	FALSE
rs12255539	A	G	A	G	0.00176923	-0.00239166	0.190997	0.190651	FALSE	FALSE	FALSE	met-d-IDL_FC	10	122614377	0.00510175	NA	0.55	Free cholesterol in IDL || id:met-d-IDL_FC	Free cholesterol in IDL	Free cholesterol in IDL || ||	TRUE	igd	1.80011e-11	463010	10	0.000263331	122614377	ukb-b-11601	Diagnoses - main ICD10: N40 Hyperplasia of prostate || id:ukb-b-11601	TRUE	reported	igd	2	TRUE
rs12416595	G	C	G	C	0.00136352	-0.0121743	0.223989	0.224844	FALSE	TRUE	FALSE	met-d-IDL_FC	10	22409964	0.00479524	NA	0.00949992	Free cholesterol in IDL || id:met-d-IDL_FC	Free cholesterol in IDL	Free cholesterol in IDL || ||	TRUE	igd	3.89996e-08	463010	10	0.00024821	22409964	ukb-b-11601	Diagnoses - main ICD10: N40 Hyperplasia of prostate || id:ukb-b-11601	TRUE	reported	igd	2	TRUE
rs1379553	G	A	G	A	-0.00141842	-0.000395141	0.208142	0.206552	FALSE	FALSE	FALSE	met-d-IDL_FC	5	110979116	0.00499416	NA	0.88	Free cholesterol in IDL || id:met-d-IDL_FC	Free cholesterol in IDL	Free cholesterol in IDL || ||	TRUE	igd	3.09999e-08	463010	5	0.000256289	110979116	ukb-b-11601	Diagnoses - main ICD10: N40 Hyperplasia of prostate || id:ukb-b-11601	TRUE	reported	igd	2	TRUE
rs2556378	G	T	G	T	-0.00169731	0.00056762	0.842826	0.842146	FALSE	FALSE	FALSE	met-d-IDL_FC	2	60762502	0.00547399	NA	0.91	Free cholesterol in IDL || id:met-d-IDL_FC	Free cholesterol in IDL	Free cholesterol in IDL || ||	TRUE	igd	2.1e-09	463010	2	0.000283405	60762502	ukb-b-11601	Diagnoses - main ICD10: N40 Hyperplasia of prostate || id:ukb-b-11601	TRUE	reported	igd	2	TRUE
rs3116616	G	C	G	C	0.00156848	-0.00213157	0.215462	0.215591	FALSE	TRUE	FALSE	met-d-IDL_FC	13	51162913	0.00486249	NA	0.64	Free cholesterol in IDL || id:met-d-IDL_FC	Free cholesterol in IDL	Free cholesterol in IDL || ||	TRUE	igd	4.20001e-10	463010	13	0.000251111	51162913	ukb-b-11601	Diagnoses - main ICD10: N40 Hyperplasia of prostate || id:ukb-b-11601	TRUE	reported	igd	2	TRUE
rs380286	A	G	A	G	-0.00185552	0.00122346	0.436842	0.437288	FALSE	FALSE	FALSE	met-d-IDL_FC	5	1320247	0.00401773	NA	0.79	Free cholesterol in IDL || id:met-d-IDL_FC	Free cholesterol in IDL	Free cholesterol in IDL || ||	TRUE	igd	4.90004e-19	463010	5	0.000208156	1320247	ukb-b-11601	Diagnoses - main ICD10: N40 Hyperplasia of prostate || id:ukb-b-11601	TRUE	reported	igd	2	TRUE
rs4266963	C	T	C	T	-0.00148575	0.00978092	0.757618	0.757071	FALSE	FALSE	FALSE	met-d-IDL_FC	10	22344228	0.00466514	NA	0.0420001	Free cholesterol in IDL || id:met-d-IDL_FC	Free cholesterol in IDL	Free cholesterol in IDL || ||	TRUE	igd	6.90001e-10	463010	10	0.000240848	22344228	ukb-b-11601	Diagnoses - main ICD10: N40 Hyperplasia of prostate || id:ukb-b-11601	TRUE	reported	igd	2	TRUE
rs677394	C	G	C	G	0.00195217	-0.00398014	0.904057	0.903874	FALSE	TRUE	FALSE	met-d-IDL_FC	5	134607559	0.00686099	NA	0.52	Free cholesterol in IDL || id:met-d-IDL_FC	Free cholesterol in IDL	Free cholesterol in IDL || ||	TRUE	igd	3.50002e-08	463010	5	0.000354108	134607559	ukb-b-11601	Diagnoses - main ICD10: N40 Hyperplasia of prostate || id:ukb-b-11601	TRUE	reported	igd	2	TRUE
rs9348716	A	G	A	G	-0.0020896	0.0186642	0.128218	0.129082	FALSE	FALSE	FALSE	met-d-IDL_FC	6	26375658	0.0060041	NA	0.00259998	Free cholesterol in IDL || id:met-d-IDL_FC	Free cholesterol in IDL	Free cholesterol in IDL || ||	TRUE	igd	1.80011e-11	463010	6	0.000311058	26375658	ukb-b-11601	Diagnoses - main ICD10: N40 Hyperplasia of prostate || id:ukb-b-11601	TRUE	reported	igd	2	TRUE
rs10788160	A	G	A	G	0.00211565	-0.00609485	0.251238	0.251625	FALSE	FALSE	FALSE	met-d-IDL_L	10	123033549	0.0046118	NA	0.17	Total lipids in IDL || id:met-d-IDL_L	Total lipids in IDL	Total lipids in IDL || ||	TRUE	igd	6.09958e-19	463010	10	0.000237994	123033549	ukb-b-11601	Diagnoses - main ICD10: N40 Hyperplasia of prostate || id:ukb-b-11601	TRUE	reported	igd	2	TRUE
rs11084596	C	T	C	T	-0.00156003	0.00480503	0.384355	0.384719	FALSE	FALSE	FALSE	met-d-IDL_L	19	32104979	0.00417597	NA	0.24	Total lipids in IDL || id:met-d-IDL_L	Total lipids in IDL	Total lipids in IDL || ||	TRUE	igd	5.60015e-13	463010	19	0.000216373	32104979	ukb-b-11601	Diagnoses - main ICD10: N40 Hyperplasia of prostate || id:ukb-b-11601	TRUE	reported	igd	2	TRUE
rs12131120	A	T	A	T	-0.00116583	0.00210728	0.518798	0.518014	FALSE	TRUE	TRUE	met-d-IDL_L	1	88199778	0.00401046	NA	0.68	Total lipids in IDL || id:met-d-IDL_L	Total lipids in IDL	Total lipids in IDL || ||	TRUE	igd	2e-08	463010	1	0.000207776	88199778	ukb-b-11601	Diagnoses - main ICD10: N40 Hyperplasia of prostate || id:ukb-b-11601	TRUE	reported	igd	2	FALSE
rs12255539	A	G	A	G	0.00176923	-0.00220773	0.190997	0.190651	FALSE	FALSE	FALSE	met-d-IDL_L	10	122614377	0.00509516	NA	0.56	Total lipids in IDL || id:met-d-IDL_L	Total lipids in IDL	Total lipids in IDL || ||	TRUE	igd	1.80011e-11	463010	10	0.000263331	122614377	ukb-b-11601	Diagnoses - main ICD10: N40 Hyperplasia of prostate || id:ukb-b-11601	TRUE	reported	igd	2	TRUE
rs12416595	G	C	G	C	0.00136352	-0.011594	0.223989	0.224844	FALSE	TRUE	FALSE	met-d-IDL_L	10	22409964	0.00478905	NA	0.012	Total lipids in IDL || id:met-d-IDL_L	Total lipids in IDL	Total lipids in IDL || ||	TRUE	igd	3.89996e-08	463010	10	0.00024821	22409964	ukb-b-11601	Diagnoses - main ICD10: N40 Hyperplasia of prostate || id:ukb-b-11601	TRUE	reported	igd	2	TRUE
rs1379553	G	A	G	A	-0.00141842	-0.000954225	0.208142	0.206552	FALSE	FALSE	FALSE	met-d-IDL_L	5	110979116	0.0049874	NA	0.99	Total lipids in IDL || id:met-d-IDL_L	Total lipids in IDL	Total lipids in IDL || ||	TRUE	igd	3.09999e-08	463010	5	0.000256289	110979116	ukb-b-11601	Diagnoses - main ICD10: N40 Hyperplasia of prostate || id:ukb-b-11601	TRUE	reported	igd	2	TRUE
rs2556378	G	T	G	T	-0.00169731	-0.000257606	0.842826	0.842146	FALSE	FALSE	FALSE	met-d-IDL_L	2	60762502	0.00546613	NA	0.94	Total lipids in IDL || id:met-d-IDL_L	Total lipids in IDL	Total lipids in IDL || ||	TRUE	igd	2.1e-09	463010	2	0.000283405	60762502	ukb-b-11601	Diagnoses - main ICD10: N40 Hyperplasia of prostate || id:ukb-b-11601	TRUE	reported	igd	2	TRUE
rs3116616	G	C	G	C	0.00156848	-0.000989178	0.215462	0.215591	FALSE	TRUE	FALSE	met-d-IDL_L	13	51162913	0.00485625	NA	0.8	Total lipids in IDL || id:met-d-IDL_L	Total lipids in IDL	Total lipids in IDL || ||	TRUE	igd	4.20001e-10	463010	13	0.000251111	51162913	ukb-b-11601	Diagnoses - main ICD10: N40 Hyperplasia of prostate || id:ukb-b-11601	TRUE	reported	igd	2	TRUE
rs380286	A	G	A	G	-0.00185552	0.000887647	0.436842	0.437288	FALSE	FALSE	FALSE	met-d-IDL_L	5	1320247	0.00401229	NA	0.82	Total lipids in IDL || id:met-d-IDL_L	Total lipids in IDL	Total lipids in IDL || ||	TRUE	igd	4.90004e-19	463010	5	0.000208156	1320247	ukb-b-11601	Diagnoses - main ICD10: N40 Hyperplasia of prostate || id:ukb-b-11601	TRUE	reported	igd	2	TRUE
rs4266963	C	T	C	T	-0.00148575	0.00918593	0.757618	0.757071	FALSE	FALSE	FALSE	met-d-IDL_L	10	22344228	0.00465912	NA	0.0560003	Total lipids in IDL || id:met-d-IDL_L	Total lipids in IDL	Total lipids in IDL || ||	TRUE	igd	6.90001e-10	463010	10	0.000240848	22344228	ukb-b-11601	Diagnoses - main ICD10: N40 Hyperplasia of prostate || id:ukb-b-11601	TRUE	reported	igd	2	TRUE
rs677394	C	G	C	G	0.00195217	-0.00388147	0.904057	0.903874	FALSE	TRUE	FALSE	met-d-IDL_L	5	134607559	0.0068517	NA	0.5	Total lipids in IDL || id:met-d-IDL_L	Total lipids in IDL	Total lipids in IDL || ||	TRUE	igd	3.50002e-08	463010	5	0.000354108	134607559	ukb-b-11601	Diagnoses - main ICD10: N40 Hyperplasia of prostate || id:ukb-b-11601	TRUE	reported	igd	2	TRUE
rs9348716	A	G	A	G	-0.0020896	0.0161265	0.128218	0.129082	FALSE	FALSE	FALSE	met-d-IDL_L	6	26375658	0.00599638	NA	0.00899995	Total lipids in IDL || id:met-d-IDL_L	Total lipids in IDL	Total lipids in IDL || ||	TRUE	igd	1.80011e-11	463010	6	0.000311058	26375658	ukb-b-11601	Diagnoses - main ICD10: N40 Hyperplasia of prostate || id:ukb-b-11601	TRUE	reported	igd	2	TRUE
rs10788160	A	G	A	G	0.00211565	-0.00454437	0.251238	0.251625	FALSE	FALSE	FALSE	met-d-IDL_P	10	123033549	0.00471977	NA	0.35	Concentration of IDL particles || id:met-d-IDL_P	Concentration of IDL particles	Concentration of IDL particles || ||	TRUE	igd	6.09958e-19	463010	10	0.000237994	123033549	ukb-b-11601	Diagnoses - main ICD10: N40 Hyperplasia of prostate || id:ukb-b-11601	TRUE	reported	igd	2	TRUE
rs11084596	C	T	C	T	-0.00156003	0.00610058	0.384355	0.384719	FALSE	FALSE	FALSE	met-d-IDL_P	19	32104979	0.00427426	NA	0.16	Concentration of IDL particles || id:met-d-IDL_P	Concentration of IDL particles	Concentration of IDL particles || ||	TRUE	igd	5.60015e-13	463010	19	0.000216373	32104979	ukb-b-11601	Diagnoses - main ICD10: N40 Hyperplasia of prostate || id:ukb-b-11601	TRUE	reported	igd	2	TRUE
rs12131120	A	T	A	T	-0.00116583	0.00307982	0.518798	0.518014	FALSE	TRUE	TRUE	met-d-IDL_P	1	88199778	0.00410516	NA	0.58	Concentration of IDL particles || id:met-d-IDL_P	Concentration of IDL particles	Concentration of IDL particles || ||	TRUE	igd	2e-08	463010	1	0.000207776	88199778	ukb-b-11601	Diagnoses - main ICD10: N40 Hyperplasia of prostate || id:ukb-b-11601	TRUE	reported	igd	2	FALSE
rs12255539	A	G	A	G	0.00176923	-0.00161859	0.190997	0.190651	FALSE	FALSE	FALSE	met-d-IDL_P	10	122614377	0.00521445	NA	0.7	Concentration of IDL particles || id:met-d-IDL_P	Concentration of IDL particles	Concentration of IDL particles || ||	TRUE	igd	1.80011e-11	463010	10	0.000263331	122614377	ukb-b-11601	Diagnoses - main ICD10: N40 Hyperplasia of prostate || id:ukb-b-11601	TRUE	reported	igd	2	TRUE
rs12416595	G	C	G	C	0.00136352	-0.0102125	0.223989	0.224844	FALSE	TRUE	FALSE	met-d-IDL_P	10	22409964	0.00490117	NA	0.0329997	Concentration of IDL particles || id:met-d-IDL_P	Concentration of IDL particles	Concentration of IDL particles || ||	TRUE	igd	3.89996e-08	463010	10	0.00024821	22409964	ukb-b-11601	Diagnoses - main ICD10: N40 Hyperplasia of prostate || id:ukb-b-11601	TRUE	reported	igd	2	TRUE
rs1379553	G	A	G	A	-0.00141842	-0.000875224	0.208142	0.206552	FALSE	FALSE	FALSE	met-d-IDL_P	5	110979116	0.00510414	NA	0.94	Concentration of IDL particles || id:met-d-IDL_P	Concentration of IDL particles	Concentration of IDL particles || ||	TRUE	igd	3.09999e-08	463010	5	0.000256289	110979116	ukb-b-11601	Diagnoses - main ICD10: N40 Hyperplasia of prostate || id:ukb-b-11601	TRUE	reported	igd	2	TRUE
rs2556378	G	T	G	T	-0.00169731	0.00253624	0.842826	0.842146	FALSE	FALSE	FALSE	met-d-IDL_P	2	60762502	0.00559515	NA	0.68	Concentration of IDL particles || id:met-d-IDL_P	Concentration of IDL particles	Concentration of IDL particles || ||	TRUE	igd	2.1e-09	463010	2	0.000283405	60762502	ukb-b-11601	Diagnoses - main ICD10: N40 Hyperplasia of prostate || id:ukb-b-11601	TRUE	reported	igd	2	TRUE
rs3116616	G	C	G	C	0.00156848	0.000132809	0.215462	0.215591	FALSE	TRUE	FALSE	met-d-IDL_P	13	51162913	0.00496942	NA	0.99	Concentration of IDL particles || id:met-d-IDL_P	Concentration of IDL particles	Concentration of IDL particles || ||	TRUE	igd	4.20001e-10	463010	13	0.000251111	51162913	ukb-b-11601	Diagnoses - main ICD10: N40 Hyperplasia of prostate || id:ukb-b-11601	TRUE	reported	igd	2	TRUE
rs380286	A	G	A	G	-0.00185552	0.000563041	0.436842	0.437288	FALSE	FALSE	FALSE	met-d-IDL_P	5	1320247	0.00410621	NA	0.91	Concentration of IDL particles || id:met-d-IDL_P	Concentration of IDL particles	Concentration of IDL particles || ||	TRUE	igd	4.90004e-19	463010	5	0.000208156	1320247	ukb-b-11601	Diagnoses - main ICD10: N40 Hyperplasia of prostate || id:ukb-b-11601	TRUE	reported	igd	2	TRUE
rs4266963	C	T	C	T	-0.00148575	0.00961236	0.757618	0.757071	FALSE	FALSE	FALSE	met-d-IDL_P	10	22344228	0.0047682	NA	0.0589997	Concentration of IDL particles || id:met-d-IDL_P	Concentration of IDL particles	Concentration of IDL particles || ||	TRUE	igd	6.90001e-10	463010	10	0.000240848	22344228	ukb-b-11601	Diagnoses - main ICD10: N40 Hyperplasia of prostate || id:ukb-b-11601	TRUE	reported	igd	2	TRUE
rs677394	C	G	C	G	0.00195217	-0.00679309	0.904057	0.903874	FALSE	TRUE	FALSE	met-d-IDL_P	5	134607559	0.00701209	NA	0.32	Concentration of IDL particles || id:met-d-IDL_P	Concentration of IDL particles	Concentration of IDL particles || ||	TRUE	igd	3.50002e-08	463010	5	0.000354108	134607559	ukb-b-11601	Diagnoses - main ICD10: N40 Hyperplasia of prostate || id:ukb-b-11601	TRUE	reported	igd	2	TRUE
rs9348716	A	G	A	G	-0.0020896	0.0186702	0.128218	0.129082	FALSE	FALSE	FALSE	met-d-IDL_P	6	26375658	0.00613708	NA	0.00389996	Concentration of IDL particles || id:met-d-IDL_P	Concentration of IDL particles	Concentration of IDL particles || ||	TRUE	igd	1.80011e-11	463010	6	0.000311058	26375658	ukb-b-11601	Diagnoses - main ICD10: N40 Hyperplasia of prostate || id:ukb-b-11601	TRUE	reported	igd	2	TRUE
rs10788160	A	G	A	G	0.00211565	-0.00550545	0.251238	0.251625	FALSE	FALSE	FALSE	met-d-IDL_PL	10	123033549	0.00460278	NA	0.24	Phospholipids in IDL || id:met-d-IDL_PL	Phospholipids in IDL	Phospholipids in IDL || ||	TRUE	igd	6.09958e-19	463010	10	0.000237994	123033549	ukb-b-11601	Diagnoses - main ICD10: N40 Hyperplasia of prostate || id:ukb-b-11601	TRUE	reported	igd	2	TRUE
rs11084596	C	T	C	T	-0.00156003	0.00336476	0.384355	0.384719	FALSE	FALSE	FALSE	met-d-IDL_PL	19	32104979	0.00416936	NA	0.4	Phospholipids in IDL || id:met-d-IDL_PL	Phospholipids in IDL	Phospholipids in IDL || ||	TRUE	igd	5.60015e-13	463010	19	0.000216373	32104979	ukb-b-11601	Diagnoses - main ICD10: N40 Hyperplasia of prostate || id:ukb-b-11601	TRUE	reported	igd	2	TRUE
rs12131120	A	T	A	T	-0.00116583	0.002749	0.518798	0.518014	FALSE	TRUE	TRUE	met-d-IDL_PL	1	88199778	0.00400215	NA	0.55	Phospholipids in IDL || id:met-d-IDL_PL	Phospholipids in IDL	Phospholipids in IDL || ||	TRUE	igd	2e-08	463010	1	0.000207776	88199778	ukb-b-11601	Diagnoses - main ICD10: N40 Hyperplasia of prostate || id:ukb-b-11601	TRUE	reported	igd	2	FALSE
rs12255539	A	G	A	G	0.00176923	-0.00243197	0.190997	0.190651	FALSE	FALSE	FALSE	met-d-IDL_PL	10	122614377	0.0050852	NA	0.52	Phospholipids in IDL || id:met-d-IDL_PL	Phospholipids in IDL	Phospholipids in IDL || ||	TRUE	igd	1.80011e-11	463010	10	0.000263331	122614377	ukb-b-11601	Diagnoses - main ICD10: N40 Hyperplasia of prostate || id:ukb-b-11601	TRUE	reported	igd	2	TRUE
rs12416595	G	C	G	C	0.00136352	-0.0109436	0.223989	0.224844	FALSE	TRUE	FALSE	met-d-IDL_PL	10	22409964	0.00477969	NA	0.017	Phospholipids in IDL || id:met-d-IDL_PL	Phospholipids in IDL	Phospholipids in IDL || ||	TRUE	igd	3.89996e-08	463010	10	0.00024821	22409964	ukb-b-11601	Diagnoses - main ICD10: N40 Hyperplasia of prostate || id:ukb-b-11601	TRUE	reported	igd	2	TRUE
rs1379553	G	A	G	A	-0.00141842	-0.0014054	0.208142	0.206552	FALSE	FALSE	FALSE	met-d-IDL_PL	5	110979116	0.00497759	NA	0.94	Phospholipids in IDL || id:met-d-IDL_PL	Phospholipids in IDL	Phospholipids in IDL || ||	TRUE	igd	3.09999e-08	463010	5	0.000256289	110979116	ukb-b-11601	Diagnoses - main ICD10: N40 Hyperplasia of prostate || id:ukb-b-11601	TRUE	reported	igd	2	TRUE
rs2556378	G	T	G	T	-0.00169731	-0.000958447	0.842826	0.842146	FALSE	FALSE	FALSE	met-d-IDL_PL	2	60762502	0.00545451	NA	0.81	Phospholipids in IDL || id:met-d-IDL_PL	Phospholipids in IDL	Phospholipids in IDL || ||	TRUE	igd	2.1e-09	463010	2	0.000283405	60762502	ukb-b-11601	Diagnoses - main ICD10: N40 Hyperplasia of prostate || id:ukb-b-11601	TRUE	reported	igd	2	TRUE
rs3116616	G	C	G	C	0.00156848	-0.002132	0.215462	0.215591	FALSE	TRUE	FALSE	met-d-IDL_PL	13	51162913	0.0048469	NA	0.6	Phospholipids in IDL || id:met-d-IDL_PL	Phospholipids in IDL	Phospholipids in IDL || ||	TRUE	igd	4.20001e-10	463010	13	0.000251111	51162913	ukb-b-11601	Diagnoses - main ICD10: N40 Hyperplasia of prostate || id:ukb-b-11601	TRUE	reported	igd	2	TRUE
rs380286	A	G	A	G	-0.00185552	0.000693444	0.436842	0.437288	FALSE	FALSE	FALSE	met-d-IDL_PL	5	1320247	0.0040044	NA	0.87	Phospholipids in IDL || id:met-d-IDL_PL	Phospholipids in IDL	Phospholipids in IDL || ||	TRUE	igd	4.90004e-19	463010	5	0.000208156	1320247	ukb-b-11601	Diagnoses - main ICD10: N40 Hyperplasia of prostate || id:ukb-b-11601	TRUE	reported	igd	2	TRUE
rs4266963	C	T	C	T	-0.00148575	0.00830206	0.757618	0.757071	FALSE	FALSE	FALSE	met-d-IDL_PL	10	22344228	0.00465001	NA	0.0850002	Phospholipids in IDL || id:met-d-IDL_PL	Phospholipids in IDL	Phospholipids in IDL || ||	TRUE	igd	6.90001e-10	463010	10	0.000240848	22344228	ukb-b-11601	Diagnoses - main ICD10: N40 Hyperplasia of prostate || id:ukb-b-11601	TRUE	reported	igd	2	TRUE
rs677394	C	G	C	G	0.00195217	-0.00026451	0.904057	0.903874	FALSE	TRUE	FALSE	met-d-IDL_PL	5	134607559	0.00683823	NA	0.82	Phospholipids in IDL || id:met-d-IDL_PL	Phospholipids in IDL	Phospholipids in IDL || ||	TRUE	igd	3.50002e-08	463010	5	0.000354108	134607559	ukb-b-11601	Diagnoses - main ICD10: N40 Hyperplasia of prostate || id:ukb-b-11601	TRUE	reported	igd	2	TRUE
rs9348716	A	G	A	G	-0.0020896	0.0137463	0.128218	0.129082	FALSE	FALSE	FALSE	met-d-IDL_PL	6	26375658	0.00598404	NA	0.0269998	Phospholipids in IDL || id:met-d-IDL_PL	Phospholipids in IDL	Phospholipids in IDL || ||	TRUE	igd	1.80011e-11	463010	6	0.000311058	26375658	ukb-b-11601	Diagnoses - main ICD10: N40 Hyperplasia of prostate || id:ukb-b-11601	TRUE	reported	igd	2	TRUE
rs10788160	A	G	A	G	0.00211565	0.00470419	0.251238	0.251625	FALSE	FALSE	FALSE	met-d-IDL_PL_pct	10	123033549	0.00478724	NA	0.19	Phospholipids to total lipids ratio in IDL || id:met-d-IDL_PL_pct	Phospholipids to total lipids ratio in IDL	Phospholipids to total lipids ratio in IDL || ||	TRUE	igd	6.09958e-19	463010	10	0.000237994	123033549	ukb-b-11601	Diagnoses - main ICD10: N40 Hyperplasia of prostate || id:ukb-b-11601	TRUE	reported	igd	2	TRUE
rs11084596	C	T	C	T	-0.00156003	-0.00965257	0.384355	0.384719	FALSE	FALSE	FALSE	met-d-IDL_PL_pct	19	32104979	0.00434196	NA	0.025	Phospholipids to total lipids ratio in IDL || id:met-d-IDL_PL_pct	Phospholipids to total lipids ratio in IDL	Phospholipids to total lipids ratio in IDL || ||	TRUE	igd	5.60015e-13	463010	19	0.000216373	32104979	ukb-b-11601	Diagnoses - main ICD10: N40 Hyperplasia of prostate || id:ukb-b-11601	TRUE	reported	igd	2	TRUE
rs12131120	A	T	A	T	-0.00116583	0.00461265	0.518798	0.518014	FALSE	TRUE	TRUE	met-d-IDL_PL_pct	1	88199778	0.00416736	NA	0.19	Phospholipids to total lipids ratio in IDL || id:met-d-IDL_PL_pct	Phospholipids to total lipids ratio in IDL	Phospholipids to total lipids ratio in IDL || ||	TRUE	igd	2e-08	463010	1	0.000207776	88199778	ukb-b-11601	Diagnoses - main ICD10: N40 Hyperplasia of prostate || id:ukb-b-11601	TRUE	reported	igd	2	FALSE
rs12255539	A	G	A	G	0.00176923	-0.000923885	0.190997	0.190651	FALSE	FALSE	FALSE	met-d-IDL_PL_pct	10	122614377	0.00528899	NA	0.91	Phospholipids to total lipids ratio in IDL || id:met-d-IDL_PL_pct	Phospholipids to total lipids ratio in IDL	Phospholipids to total lipids ratio in IDL || ||	TRUE	igd	1.80011e-11	463010	10	0.000263331	122614377	ukb-b-11601	Diagnoses - main ICD10: N40 Hyperplasia of prostate || id:ukb-b-11601	TRUE	reported	igd	2	TRUE
rs12416595	G	C	G	C	0.00136352	0.00815412	0.223989	0.224844	FALSE	TRUE	FALSE	met-d-IDL_PL_pct	10	22409964	0.00497123	NA	0.089	Phospholipids to total lipids ratio in IDL || id:met-d-IDL_PL_pct	Phospholipids to total lipids ratio in IDL	Phospholipids to total lipids ratio in IDL || ||	TRUE	igd	3.89996e-08	463010	10	0.00024821	22409964	ukb-b-11601	Diagnoses - main ICD10: N40 Hyperplasia of prostate || id:ukb-b-11601	TRUE	reported	igd	2	TRUE
rs1379553	G	A	G	A	-0.00141842	-0.00319055	0.208142	0.206552	FALSE	FALSE	FALSE	met-d-IDL_PL_pct	5	110979116	0.0051786	NA	0.49	Phospholipids to total lipids ratio in IDL || id:met-d-IDL_PL_pct	Phospholipids to total lipids ratio in IDL	Phospholipids to total lipids ratio in IDL || ||	TRUE	igd	3.09999e-08	463010	5	0.000256289	110979116	ukb-b-11601	Diagnoses - main ICD10: N40 Hyperplasia of prostate || id:ukb-b-11601	TRUE	reported	igd	2	TRUE
rs2556378	G	T	G	T	-0.00169731	-0.00311407	0.842826	0.842146	FALSE	FALSE	FALSE	met-d-IDL_PL_pct	2	60762502	0.00567623	NA	0.42	Phospholipids to total lipids ratio in IDL || id:met-d-IDL_PL_pct	Phospholipids to total lipids ratio in IDL	Phospholipids to total lipids ratio in IDL || ||	TRUE	igd	2.1e-09	463010	2	0.000283405	60762502	ukb-b-11601	Diagnoses - main ICD10: N40 Hyperplasia of prostate || id:ukb-b-11601	TRUE	reported	igd	2	TRUE
rs3116616	G	C	G	C	0.00156848	-0.00629673	0.215462	0.215591	FALSE	TRUE	FALSE	met-d-IDL_PL_pct	13	51162913	0.00504132	NA	0.2	Phospholipids to total lipids ratio in IDL || id:met-d-IDL_PL_pct	Phospholipids to total lipids ratio in IDL	Phospholipids to total lipids ratio in IDL || ||	TRUE	igd	4.20001e-10	463010	13	0.000251111	51162913	ukb-b-11601	Diagnoses - main ICD10: N40 Hyperplasia of prostate || id:ukb-b-11601	TRUE	reported	igd	2	TRUE
rs380286	A	G	A	G	-0.00185552	-0.000340671	0.436842	0.437288	FALSE	FALSE	FALSE	met-d-IDL_PL_pct	5	1320247	0.00416611	NA	0.79	Phospholipids to total lipids ratio in IDL || id:met-d-IDL_PL_pct	Phospholipids to total lipids ratio in IDL	Phospholipids to total lipids ratio in IDL || ||	TRUE	igd	4.90004e-19	463010	5	0.000208156	1320247	ukb-b-11601	Diagnoses - main ICD10: N40 Hyperplasia of prostate || id:ukb-b-11601	TRUE	reported	igd	2	TRUE
rs4266963	C	T	C	T	-0.00148575	-0.00897266	0.757618	0.757071	FALSE	FALSE	FALSE	met-d-IDL_PL_pct	10	22344228	0.00483636	NA	0.064	Phospholipids to total lipids ratio in IDL || id:met-d-IDL_PL_pct	Phospholipids to total lipids ratio in IDL	Phospholipids to total lipids ratio in IDL || ||	TRUE	igd	6.90001e-10	463010	10	0.000240848	22344228	ukb-b-11601	Diagnoses - main ICD10: N40 Hyperplasia of prostate || id:ukb-b-11601	TRUE	reported	igd	2	TRUE
rs677394	C	G	C	G	0.00195217	0.0220407	0.904057	0.903874	FALSE	TRUE	FALSE	met-d-IDL_PL_pct	5	134607559	0.00711437	NA	0.012	Phospholipids to total lipids ratio in IDL || id:met-d-IDL_PL_pct	Phospholipids to total lipids ratio in IDL	Phospholipids to total lipids ratio in IDL || ||	TRUE	igd	3.50002e-08	463010	5	0.000354108	134607559	ukb-b-11601	Diagnoses - main ICD10: N40 Hyperplasia of prostate || id:ukb-b-11601	TRUE	reported	igd	2	TRUE
rs9348716	A	G	A	G	-0.0020896	-0.0179409	0.128218	0.129082	FALSE	FALSE	FALSE	met-d-IDL_PL_pct	6	26375658	0.00622784	NA	0.00350002	Phospholipids to total lipids ratio in IDL || id:met-d-IDL_PL_pct	Phospholipids to total lipids ratio in IDL	Phospholipids to total lipids ratio in IDL || ||	TRUE	igd	1.80011e-11	463010	6	0.000311058	26375658	ukb-b-11601	Diagnoses - main ICD10: N40 Hyperplasia of prostate || id:ukb-b-11601	TRUE	reported	igd	2	TRUE
rs10788160	A	G	A	G	0.00211565	0.00386013	0.251238	0.251625	FALSE	FALSE	FALSE	met-d-IDL_TG_pct	10	123033549	0.0046105	NA	0.26	Triglycerides to total lipids ratio in IDL || id:met-d-IDL_TG_pct	Triglycerides to total lipids ratio in IDL	Triglycerides to total lipids ratio in IDL || ||	TRUE	igd	6.09958e-19	463010	10	0.000237994	123033549	ukb-b-11601	Diagnoses - main ICD10: N40 Hyperplasia of prostate || id:ukb-b-11601	TRUE	reported	igd	2	TRUE
rs11084596	C	T	C	T	-0.00156003	-0.00465704	0.384355	0.384719	FALSE	FALSE	FALSE	met-d-IDL_TG_pct	19	32104979	0.00417195	NA	0.24	Triglycerides to total lipids ratio in IDL || id:met-d-IDL_TG_pct	Triglycerides to total lipids ratio in IDL	Triglycerides to total lipids ratio in IDL || ||	TRUE	igd	5.60015e-13	463010	19	0.000216373	32104979	ukb-b-11601	Diagnoses - main ICD10: N40 Hyperplasia of prostate || id:ukb-b-11601	TRUE	reported	igd	2	TRUE
rs12131120	A	T	A	T	-0.00116583	3.67765e-05	0.518798	0.518014	FALSE	TRUE	TRUE	met-d-IDL_TG_pct	1	88199778	0.00400744	NA	0.81	Triglycerides to total lipids ratio in IDL || id:met-d-IDL_TG_pct	Triglycerides to total lipids ratio in IDL	Triglycerides to total lipids ratio in IDL || ||	TRUE	igd	2e-08	463010	1	0.000207776	88199778	ukb-b-11601	Diagnoses - main ICD10: N40 Hyperplasia of prostate || id:ukb-b-11601	TRUE	reported	igd	2	FALSE
rs12255539	A	G	A	G	0.00176923	-0.000785624	0.190997	0.190651	FALSE	FALSE	FALSE	met-d-IDL_TG_pct	10	122614377	0.00509373	NA	0.709999	Triglycerides to total lipids ratio in IDL || id:met-d-IDL_TG_pct	Triglycerides to total lipids ratio in IDL	Triglycerides to total lipids ratio in IDL || ||	TRUE	igd	1.80011e-11	463010	10	0.000263331	122614377	ukb-b-11601	Diagnoses - main ICD10: N40 Hyperplasia of prostate || id:ukb-b-11601	TRUE	reported	igd	2	TRUE
rs12416595	G	C	G	C	0.00136352	0.0073003	0.223989	0.224844	FALSE	TRUE	FALSE	met-d-IDL_TG_pct	10	22409964	0.0047877	NA	0.12	Triglycerides to total lipids ratio in IDL || id:met-d-IDL_TG_pct	Triglycerides to total lipids ratio in IDL	Triglycerides to total lipids ratio in IDL || ||	TRUE	igd	3.89996e-08	463010	10	0.00024821	22409964	ukb-b-11601	Diagnoses - main ICD10: N40 Hyperplasia of prostate || id:ukb-b-11601	TRUE	reported	igd	2	TRUE
rs1379553	G	A	G	A	-0.00141842	-0.000367596	0.208142	0.206552	FALSE	FALSE	FALSE	met-d-IDL_TG_pct	5	110979116	0.00498722	NA	0.760001	Triglycerides to total lipids ratio in IDL || id:met-d-IDL_TG_pct	Triglycerides to total lipids ratio in IDL	Triglycerides to total lipids ratio in IDL || ||	TRUE	igd	3.09999e-08	463010	5	0.000256289	110979116	ukb-b-11601	Diagnoses - main ICD10: N40 Hyperplasia of prostate || id:ukb-b-11601	TRUE	reported	igd	2	TRUE
rs2556378	G	T	G	T	-0.00169731	0.00325748	0.842826	0.842146	FALSE	FALSE	FALSE	met-d-IDL_TG_pct	2	60762502	0.00546161	NA	0.74	Triglycerides to total lipids ratio in IDL || id:met-d-IDL_TG_pct	Triglycerides to total lipids ratio in IDL	Triglycerides to total lipids ratio in IDL || ||	TRUE	igd	2.1e-09	463010	2	0.000283405	60762502	ukb-b-11601	Diagnoses - main ICD10: N40 Hyperplasia of prostate || id:ukb-b-11601	TRUE	reported	igd	2	TRUE
rs3116616	G	C	G	C	0.00156848	0.00154379	0.215462	0.215591	FALSE	TRUE	FALSE	met-d-IDL_TG_pct	13	51162913	0.00485593	NA	0.760001	Triglycerides to total lipids ratio in IDL || id:met-d-IDL_TG_pct	Triglycerides to total lipids ratio in IDL	Triglycerides to total lipids ratio in IDL || ||	TRUE	igd	4.20001e-10	463010	13	0.000251111	51162913	ukb-b-11601	Diagnoses - main ICD10: N40 Hyperplasia of prostate || id:ukb-b-11601	TRUE	reported	igd	2	TRUE
rs380286	A	G	A	G	-0.00185552	0.000665639	0.436842	0.437288	FALSE	FALSE	FALSE	met-d-IDL_TG_pct	5	1320247	0.00401214	NA	0.96	Triglycerides to total lipids ratio in IDL || id:met-d-IDL_TG_pct	Triglycerides to total lipids ratio in IDL	Triglycerides to total lipids ratio in IDL || ||	TRUE	igd	4.90004e-19	463010	5	0.000208156	1320247	ukb-b-11601	Diagnoses - main ICD10: N40 Hyperplasia of prostate || id:ukb-b-11601	TRUE	reported	igd	2	TRUE
rs4266963	C	T	C	T	-0.00148575	-0.00689995	0.757618	0.757071	FALSE	FALSE	FALSE	met-d-IDL_TG_pct	10	22344228	0.00465781	NA	0.13	Triglycerides to total lipids ratio in IDL || id:met-d-IDL_TG_pct	Triglycerides to total lipids ratio in IDL	Triglycerides to total lipids ratio in IDL || ||	TRUE	igd	6.90001e-10	463010	10	0.000240848	22344228	ukb-b-11601	Diagnoses - main ICD10: N40 Hyperplasia of prostate || id:ukb-b-11601	TRUE	reported	igd	2	TRUE
rs677394	C	G	C	G	0.00195217	0.00649508	0.904057	0.903874	FALSE	TRUE	FALSE	met-d-IDL_TG_pct	5	134607559	0.00685145	NA	0.58	Triglycerides to total lipids ratio in IDL || id:met-d-IDL_TG_pct	Triglycerides to total lipids ratio in IDL	Triglycerides to total lipids ratio in IDL || ||	TRUE	igd	3.50002e-08	463010	5	0.000354108	134607559	ukb-b-11601	Diagnoses - main ICD10: N40 Hyperplasia of prostate || id:ukb-b-11601	TRUE	reported	igd	2	TRUE
rs9348716	A	G	A	G	-0.0020896	-0.0215616	0.128218	0.129082	FALSE	FALSE	FALSE	met-d-IDL_TG_pct	6	26375658	0.00599102	NA	0.000329997	Triglycerides to total lipids ratio in IDL || id:met-d-IDL_TG_pct	Triglycerides to total lipids ratio in IDL	Triglycerides to total lipids ratio in IDL || ||	TRUE	igd	1.80011e-11	463010	6	0.000311058	26375658	ukb-b-11601	Diagnoses - main ICD10: N40 Hyperplasia of prostate || id:ukb-b-11601	TRUE	reported	igd	2	TRUE
rs10788160	A	G	A	G	0.00211565	-0.0078796	0.251238	0.251625	FALSE	FALSE	FALSE	met-d-L_LDL_C	10	123033549	0.00471672	NA	0.0929994	Cholesterol in large LDL || id:met-d-L_LDL_C	Cholesterol in large LDL	Cholesterol in large LDL || ||	TRUE	igd	6.09958e-19	463010	10	0.000237994	123033549	ukb-b-11601	Diagnoses - main ICD10: N40 Hyperplasia of prostate || id:ukb-b-11601	TRUE	reported	igd	2	TRUE
rs11084596	C	T	C	T	-0.00156003	0.0065159	0.384355	0.384719	FALSE	FALSE	FALSE	met-d-L_LDL_C	19	32104979	0.0042708	NA	0.11	Cholesterol in large LDL || id:met-d-L_LDL_C	Cholesterol in large LDL	Cholesterol in large LDL || ||	TRUE	igd	5.60015e-13	463010	19	0.000216373	32104979	ukb-b-11601	Diagnoses - main ICD10: N40 Hyperplasia of prostate || id:ukb-b-11601	TRUE	reported	igd	2	TRUE
rs12131120	A	T	A	T	-0.00116583	0.00405576	0.518798	0.518014	FALSE	TRUE	TRUE	met-d-L_LDL_C	1	88199778	0.0041014	NA	0.35	Cholesterol in large LDL || id:met-d-L_LDL_C	Cholesterol in large LDL	Cholesterol in large LDL || ||	TRUE	igd	2e-08	463010	1	0.000207776	88199778	ukb-b-11601	Diagnoses - main ICD10: N40 Hyperplasia of prostate || id:ukb-b-11601	TRUE	reported	igd	2	FALSE
rs12255539	A	G	A	G	0.00176923	-2.24034e-05	0.190997	0.190651	FALSE	FALSE	FALSE	met-d-L_LDL_C	10	122614377	0.00521109	NA	0.96	Cholesterol in large LDL || id:met-d-L_LDL_C	Cholesterol in large LDL	Cholesterol in large LDL || ||	TRUE	igd	1.80011e-11	463010	10	0.000263331	122614377	ukb-b-11601	Diagnoses - main ICD10: N40 Hyperplasia of prostate || id:ukb-b-11601	TRUE	reported	igd	2	TRUE
rs12416595	G	C	G	C	0.00136352	-0.0133096	0.223989	0.224844	FALSE	TRUE	FALSE	met-d-L_LDL_C	10	22409964	0.00489801	NA	0.00569994	Cholesterol in large LDL || id:met-d-L_LDL_C	Cholesterol in large LDL	Cholesterol in large LDL || ||	TRUE	igd	3.89996e-08	463010	10	0.00024821	22409964	ukb-b-11601	Diagnoses - main ICD10: N40 Hyperplasia of prostate || id:ukb-b-11601	TRUE	reported	igd	2	TRUE
rs1379553	G	A	G	A	-0.00141842	0.000946269	0.208142	0.206552	FALSE	FALSE	FALSE	met-d-L_LDL_C	5	110979116	0.00510093	NA	0.67	Cholesterol in large LDL || id:met-d-L_LDL_C	Cholesterol in large LDL	Cholesterol in large LDL || ||	TRUE	igd	3.09999e-08	463010	5	0.000256289	110979116	ukb-b-11601	Diagnoses - main ICD10: N40 Hyperplasia of prostate || id:ukb-b-11601	TRUE	reported	igd	2	TRUE
rs2556378	G	T	G	T	-0.00169731	-0.000770274	0.842826	0.842146	FALSE	FALSE	FALSE	met-d-L_LDL_C	2	60762502	0.00559004	NA	0.82	Cholesterol in large LDL || id:met-d-L_LDL_C	Cholesterol in large LDL	Cholesterol in large LDL || ||	TRUE	igd	2.1e-09	463010	2	0.000283405	60762502	ukb-b-11601	Diagnoses - main ICD10: N40 Hyperplasia of prostate || id:ukb-b-11601	TRUE	reported	igd	2	TRUE
rs3116616	G	C	G	C	0.00156848	-0.0039311	0.215462	0.215591	FALSE	TRUE	FALSE	met-d-L_LDL_C	13	51162913	0.00496646	NA	0.4	Cholesterol in large LDL || id:met-d-L_LDL_C	Cholesterol in large LDL	Cholesterol in large LDL || ||	TRUE	igd	4.20001e-10	463010	13	0.000251111	51162913	ukb-b-11601	Diagnoses - main ICD10: N40 Hyperplasia of prostate || id:ukb-b-11601	TRUE	reported	igd	2	TRUE
rs380286	A	G	A	G	-0.00185552	0.000806256	0.436842	0.437288	FALSE	FALSE	FALSE	met-d-L_LDL_C	5	1320247	0.00410362	NA	0.87	Cholesterol in large LDL || id:met-d-L_LDL_C	Cholesterol in large LDL	Cholesterol in large LDL || ||	TRUE	igd	4.90004e-19	463010	5	0.000208156	1320247	ukb-b-11601	Diagnoses - main ICD10: N40 Hyperplasia of prostate || id:ukb-b-11601	TRUE	reported	igd	2	TRUE
rs4266963	C	T	C	T	-0.00148575	0.0118866	0.757618	0.757071	FALSE	FALSE	FALSE	met-d-L_LDL_C	10	22344228	0.00476512	NA	0.016	Cholesterol in large LDL || id:met-d-L_LDL_C	Cholesterol in large LDL	Cholesterol in large LDL || ||	TRUE	igd	6.90001e-10	463010	10	0.000240848	22344228	ukb-b-11601	Diagnoses - main ICD10: N40 Hyperplasia of prostate || id:ukb-b-11601	TRUE	reported	igd	2	TRUE
rs677394	C	G	C	G	0.00195217	-0.00608612	0.904057	0.903874	FALSE	TRUE	FALSE	met-d-L_LDL_C	5	134607559	0.00700767	NA	0.34	Cholesterol in large LDL || id:met-d-L_LDL_C	Cholesterol in large LDL	Cholesterol in large LDL || ||	TRUE	igd	3.50002e-08	463010	5	0.000354108	134607559	ukb-b-11601	Diagnoses - main ICD10: N40 Hyperplasia of prostate || id:ukb-b-11601	TRUE	reported	igd	2	TRUE
rs9348716	A	G	A	G	-0.0020896	0.0150451	0.128218	0.129082	FALSE	FALSE	FALSE	met-d-L_LDL_C	6	26375658	0.00613161	NA	0.012	Cholesterol in large LDL || id:met-d-L_LDL_C	Cholesterol in large LDL	Cholesterol in large LDL || ||	TRUE	igd	1.80011e-11	463010	6	0.000311058	26375658	ukb-b-11601	Diagnoses - main ICD10: N40 Hyperplasia of prostate || id:ukb-b-11601	TRUE	reported	igd	2	TRUE
rs10788160	A	G	A	G	0.00211565	-0.00783384	0.251238	0.251625	FALSE	FALSE	FALSE	met-d-L_LDL_C_pct	10	123033549	0.00464871	NA	0.0460002	Cholesterol to total lipids ratio in large LDL || id:met-d-L_LDL_C_pct	Cholesterol to total lipids ratio in large LDL	Cholesterol to total lipids ratio in large LDL || ||	TRUE	igd	6.09958e-19	463010	10	0.000237994	123033549	ukb-b-11601	Diagnoses - main ICD10: N40 Hyperplasia of prostate || id:ukb-b-11601	TRUE	reported	igd	2	TRUE
rs11084596	C	T	C	T	-0.00156003	0.00531235	0.384355	0.384719	FALSE	FALSE	FALSE	met-d-L_LDL_C_pct	19	32104979	0.00421091	NA	0.17	Cholesterol to total lipids ratio in large LDL || id:met-d-L_LDL_C_pct	Cholesterol to total lipids ratio in large LDL	Cholesterol to total lipids ratio in large LDL || ||	TRUE	igd	5.60015e-13	463010	19	0.000216373	32104979	ukb-b-11601	Diagnoses - main ICD10: N40 Hyperplasia of prostate || id:ukb-b-11601	TRUE	reported	igd	2	TRUE
rs12131120	A	T	A	T	-0.00116583	0.000579755	0.518798	0.518014	FALSE	TRUE	TRUE	met-d-L_LDL_C_pct	1	88199778	0.004042	NA	0.98	Cholesterol to total lipids ratio in large LDL || id:met-d-L_LDL_C_pct	Cholesterol to total lipids ratio in large LDL	Cholesterol to total lipids ratio in large LDL || ||	TRUE	igd	2e-08	463010	1	0.000207776	88199778	ukb-b-11601	Diagnoses - main ICD10: N40 Hyperplasia of prostate || id:ukb-b-11601	TRUE	reported	igd	2	FALSE
rs12255539	A	G	A	G	0.00176923	0.00176596	0.190997	0.190651	FALSE	FALSE	FALSE	met-d-L_LDL_C_pct	10	122614377	0.00513594	NA	0.649999	Cholesterol to total lipids ratio in large LDL || id:met-d-L_LDL_C_pct	Cholesterol to total lipids ratio in large LDL	Cholesterol to total lipids ratio in large LDL || ||	TRUE	igd	1.80011e-11	463010	10	0.000263331	122614377	ukb-b-11601	Diagnoses - main ICD10: N40 Hyperplasia of prostate || id:ukb-b-11601	TRUE	reported	igd	2	TRUE
rs12416595	G	C	G	C	0.00136352	-0.00908977	0.223989	0.224844	FALSE	TRUE	FALSE	met-d-L_LDL_C_pct	10	22409964	0.00482738	NA	0.0549997	Cholesterol to total lipids ratio in large LDL || id:met-d-L_LDL_C_pct	Cholesterol to total lipids ratio in large LDL	Cholesterol to total lipids ratio in large LDL || ||	TRUE	igd	3.89996e-08	463010	10	0.00024821	22409964	ukb-b-11601	Diagnoses - main ICD10: N40 Hyperplasia of prostate || id:ukb-b-11601	TRUE	reported	igd	2	TRUE
rs1379553	G	A	G	A	-0.00141842	-1.04736e-08	0.208142	0.206552	FALSE	FALSE	FALSE	met-d-L_LDL_C_pct	5	110979116	0.00502793	NA	0.99	Cholesterol to total lipids ratio in large LDL || id:met-d-L_LDL_C_pct	Cholesterol to total lipids ratio in large LDL	Cholesterol to total lipids ratio in large LDL || ||	TRUE	igd	3.09999e-08	463010	5	0.000256289	110979116	ukb-b-11601	Diagnoses - main ICD10: N40 Hyperplasia of prostate || id:ukb-b-11601	TRUE	reported	igd	2	TRUE
rs2556378	G	T	G	T	-0.00169731	-0.00802018	0.842826	0.842146	FALSE	FALSE	FALSE	met-d-L_LDL_C_pct	2	60762502	0.0055088	NA	0.17	Cholesterol to total lipids ratio in large LDL || id:met-d-L_LDL_C_pct	Cholesterol to total lipids ratio in large LDL	Cholesterol to total lipids ratio in large LDL || ||	TRUE	igd	2.1e-09	463010	2	0.000283405	60762502	ukb-b-11601	Diagnoses - main ICD10: N40 Hyperplasia of prostate || id:ukb-b-11601	TRUE	reported	igd	2	TRUE
rs3116616	G	C	G	C	0.00156848	-0.0062281	0.215462	0.215591	FALSE	TRUE	FALSE	met-d-L_LDL_C_pct	13	51162913	0.0048949	NA	0.25	Cholesterol to total lipids ratio in large LDL || id:met-d-L_LDL_C_pct	Cholesterol to total lipids ratio in large LDL	Cholesterol to total lipids ratio in large LDL || ||	TRUE	igd	4.20001e-10	463010	13	0.000251111	51162913	ukb-b-11601	Diagnoses - main ICD10: N40 Hyperplasia of prostate || id:ukb-b-11601	TRUE	reported	igd	2	TRUE
rs380286	A	G	A	G	-0.00185552	-0.00151169	0.436842	0.437288	FALSE	FALSE	FALSE	met-d-L_LDL_C_pct	5	1320247	0.00404489	NA	0.82	Cholesterol to total lipids ratio in large LDL || id:met-d-L_LDL_C_pct	Cholesterol to total lipids ratio in large LDL	Cholesterol to total lipids ratio in large LDL || ||	TRUE	igd	4.90004e-19	463010	5	0.000208156	1320247	ukb-b-11601	Diagnoses - main ICD10: N40 Hyperplasia of prostate || id:ukb-b-11601	TRUE	reported	igd	2	TRUE
rs4266963	C	T	C	T	-0.00148575	0.0076986	0.757618	0.757071	FALSE	FALSE	FALSE	met-d-L_LDL_C_pct	10	22344228	0.00469641	NA	0.1	Cholesterol to total lipids ratio in large LDL || id:met-d-L_LDL_C_pct	Cholesterol to total lipids ratio in large LDL	Cholesterol to total lipids ratio in large LDL || ||	TRUE	igd	6.90001e-10	463010	10	0.000240848	22344228	ukb-b-11601	Diagnoses - main ICD10: N40 Hyperplasia of prostate || id:ukb-b-11601	TRUE	reported	igd	2	TRUE
rs677394	C	G	C	G	0.00195217	-0.00131048	0.904057	0.903874	FALSE	TRUE	FALSE	met-d-L_LDL_C_pct	5	134607559	0.00690738	NA	0.97	Cholesterol to total lipids ratio in large LDL || id:met-d-L_LDL_C_pct	Cholesterol to total lipids ratio in large LDL	Cholesterol to total lipids ratio in large LDL || ||	TRUE	igd	3.50002e-08	463010	5	0.000354108	134607559	ukb-b-11601	Diagnoses - main ICD10: N40 Hyperplasia of prostate || id:ukb-b-11601	TRUE	reported	igd	2	TRUE
rs9348716	A	G	A	G	-0.0020896	0.0126591	0.128218	0.129082	FALSE	FALSE	FALSE	met-d-L_LDL_C_pct	6	26375658	0.00604221	NA	0.0430002	Cholesterol to total lipids ratio in large LDL || id:met-d-L_LDL_C_pct	Cholesterol to total lipids ratio in large LDL	Cholesterol to total lipids ratio in large LDL || ||	TRUE	igd	1.80011e-11	463010	6	0.000311058	26375658	ukb-b-11601	Diagnoses - main ICD10: N40 Hyperplasia of prostate || id:ukb-b-11601	TRUE	reported	igd	2	TRUE
rs10788160	A	G	A	G	0.00211565	-0.00829504	0.251238	0.251625	FALSE	FALSE	FALSE	met-d-L_LDL_CE	10	123033549	0.00472788	NA	0.0790005	Cholesteryl esters in large LDL || id:met-d-L_LDL_CE	Cholesteryl esters in large LDL	Cholesteryl esters in large LDL || ||	TRUE	igd	6.09958e-19	463010	10	0.000237994	123033549	ukb-b-11601	Diagnoses - main ICD10: N40 Hyperplasia of prostate || id:ukb-b-11601	TRUE	reported	igd	2	TRUE
rs11084596	C	T	C	T	-0.00156003	0.00638066	0.384355	0.384719	FALSE	FALSE	FALSE	met-d-L_LDL_CE	19	32104979	0.00428192	NA	0.12	Cholesteryl esters in large LDL || id:met-d-L_LDL_CE	Cholesteryl esters in large LDL	Cholesteryl esters in large LDL || ||	TRUE	igd	5.60015e-13	463010	19	0.000216373	32104979	ukb-b-11601	Diagnoses - main ICD10: N40 Hyperplasia of prostate || id:ukb-b-11601	TRUE	reported	igd	2	TRUE
rs12131120	A	T	A	T	-0.00116583	0.00434242	0.518798	0.518014	FALSE	TRUE	TRUE	met-d-L_LDL_CE	1	88199778	0.00411122	NA	0.3	Cholesteryl esters in large LDL || id:met-d-L_LDL_CE	Cholesteryl esters in large LDL	Cholesteryl esters in large LDL || ||	TRUE	igd	2e-08	463010	1	0.000207776	88199778	ukb-b-11601	Diagnoses - main ICD10: N40 Hyperplasia of prostate || id:ukb-b-11601	TRUE	reported	igd	2	FALSE
rs12255539	A	G	A	G	0.00176923	0.000105384	0.190997	0.190651	FALSE	FALSE	FALSE	met-d-L_LDL_CE	10	122614377	0.00522341	NA	1	Cholesteryl esters in large LDL || id:met-d-L_LDL_CE	Cholesteryl esters in large LDL	Cholesteryl esters in large LDL || ||	TRUE	igd	1.80011e-11	463010	10	0.000263331	122614377	ukb-b-11601	Diagnoses - main ICD10: N40 Hyperplasia of prostate || id:ukb-b-11601	TRUE	reported	igd	2	TRUE
rs12416595	G	C	G	C	0.00136352	-0.0133262	0.223989	0.224844	FALSE	TRUE	FALSE	met-d-L_LDL_CE	10	22409964	0.00490959	NA	0.0061	Cholesteryl esters in large LDL || id:met-d-L_LDL_CE	Cholesteryl esters in large LDL	Cholesteryl esters in large LDL || ||	TRUE	igd	3.89996e-08	463010	10	0.00024821	22409964	ukb-b-11601	Diagnoses - main ICD10: N40 Hyperplasia of prostate || id:ukb-b-11601	TRUE	reported	igd	2	TRUE
rs1379553	G	A	G	A	-0.00141842	0.00107868	0.208142	0.206552	FALSE	FALSE	FALSE	met-d-L_LDL_CE	5	110979116	0.00511298	NA	0.67	Cholesteryl esters in large LDL || id:met-d-L_LDL_CE	Cholesteryl esters in large LDL	Cholesteryl esters in large LDL || ||	TRUE	igd	3.09999e-08	463010	5	0.000256289	110979116	ukb-b-11601	Diagnoses - main ICD10: N40 Hyperplasia of prostate || id:ukb-b-11601	TRUE	reported	igd	2	TRUE
rs2556378	G	T	G	T	-0.00169731	-0.000844699	0.842826	0.842146	FALSE	FALSE	FALSE	met-d-L_LDL_CE	2	60762502	0.00560304	NA	0.81	Cholesteryl esters in large LDL || id:met-d-L_LDL_CE	Cholesteryl esters in large LDL	Cholesteryl esters in large LDL || ||	TRUE	igd	2.1e-09	463010	2	0.000283405	60762502	ukb-b-11601	Diagnoses - main ICD10: N40 Hyperplasia of prostate || id:ukb-b-11601	TRUE	reported	igd	2	TRUE
rs3116616	G	C	G	C	0.00156848	-0.00389006	0.215462	0.215591	FALSE	TRUE	FALSE	met-d-L_LDL_CE	13	51162913	0.00497821	NA	0.41	Cholesteryl esters in large LDL || id:met-d-L_LDL_CE	Cholesteryl esters in large LDL	Cholesteryl esters in large LDL || ||	TRUE	igd	4.20001e-10	463010	13	0.000251111	51162913	ukb-b-11601	Diagnoses - main ICD10: N40 Hyperplasia of prostate || id:ukb-b-11601	TRUE	reported	igd	2	TRUE
rs380286	A	G	A	G	-0.00185552	0.00069555	0.436842	0.437288	FALSE	FALSE	FALSE	met-d-L_LDL_CE	5	1320247	0.00411332	NA	0.9	Cholesteryl esters in large LDL || id:met-d-L_LDL_CE	Cholesteryl esters in large LDL	Cholesteryl esters in large LDL || ||	TRUE	igd	4.90004e-19	463010	5	0.000208156	1320247	ukb-b-11601	Diagnoses - main ICD10: N40 Hyperplasia of prostate || id:ukb-b-11601	TRUE	reported	igd	2	TRUE
rs4266963	C	T	C	T	-0.00148575	0.0119557	0.757618	0.757071	FALSE	FALSE	FALSE	met-d-L_LDL_CE	10	22344228	0.00477639	NA	0.016	Cholesteryl esters in large LDL || id:met-d-L_LDL_CE	Cholesteryl esters in large LDL	Cholesteryl esters in large LDL || ||	TRUE	igd	6.90001e-10	463010	10	0.000240848	22344228	ukb-b-11601	Diagnoses - main ICD10: N40 Hyperplasia of prostate || id:ukb-b-11601	TRUE	reported	igd	2	TRUE
rs677394	C	G	C	G	0.00195217	-0.0060417	0.904057	0.903874	FALSE	TRUE	FALSE	met-d-L_LDL_CE	5	134607559	0.00702422	NA	0.34	Cholesteryl esters in large LDL || id:met-d-L_LDL_CE	Cholesteryl esters in large LDL	Cholesteryl esters in large LDL || ||	TRUE	igd	3.50002e-08	463010	5	0.000354108	134607559	ukb-b-11601	Diagnoses - main ICD10: N40 Hyperplasia of prostate || id:ukb-b-11601	TRUE	reported	igd	2	TRUE
rs9348716	A	G	A	G	-0.0020896	0.013472	0.128218	0.129082	FALSE	FALSE	FALSE	met-d-L_LDL_CE	6	26375658	0.00614595	NA	0.021	Cholesteryl esters in large LDL || id:met-d-L_LDL_CE	Cholesteryl esters in large LDL	Cholesteryl esters in large LDL || ||	TRUE	igd	1.80011e-11	463010	6	0.000311058	26375658	ukb-b-11601	Diagnoses - main ICD10: N40 Hyperplasia of prostate || id:ukb-b-11601	TRUE	reported	igd	2	TRUE
rs10788160	A	G	A	G	0.00211565	-0.00656556	0.251238	0.251625	FALSE	FALSE	FALSE	met-d-L_LDL_FC	10	123033549	0.00468427	NA	0.15	Free cholesterol in large LDL || id:met-d-L_LDL_FC	Free cholesterol in large LDL	Free cholesterol in large LDL || ||	TRUE	igd	6.09958e-19	463010	10	0.000237994	123033549	ukb-b-11601	Diagnoses - main ICD10: N40 Hyperplasia of prostate || id:ukb-b-11601	TRUE	reported	igd	2	TRUE
rs11084596	C	T	C	T	-0.00156003	0.00670924	0.384355	0.384719	FALSE	FALSE	FALSE	met-d-L_LDL_FC	19	32104979	0.00423899	NA	0.0980009	Free cholesterol in large LDL || id:met-d-L_LDL_FC	Free cholesterol in large LDL	Free cholesterol in large LDL || ||	TRUE	igd	5.60015e-13	463010	19	0.000216373	32104979	ukb-b-11601	Diagnoses - main ICD10: N40 Hyperplasia of prostate || id:ukb-b-11601	TRUE	reported	igd	2	TRUE
rs12131120	A	T	A	T	-0.00116583	0.00327725	0.518798	0.518014	FALSE	TRUE	TRUE	met-d-L_LDL_FC	1	88199778	0.00407287	NA	0.5	Free cholesterol in large LDL || id:met-d-L_LDL_FC	Free cholesterol in large LDL	Free cholesterol in large LDL || ||	TRUE	igd	2e-08	463010	1	0.000207776	88199778	ukb-b-11601	Diagnoses - main ICD10: N40 Hyperplasia of prostate || id:ukb-b-11601	TRUE	reported	igd	2	FALSE
rs12255539	A	G	A	G	0.00176923	-0.000417225	0.190997	0.190651	FALSE	FALSE	FALSE	met-d-L_LDL_FC	10	122614377	0.00517523	NA	0.84	Free cholesterol in large LDL || id:met-d-L_LDL_FC	Free cholesterol in large LDL	Free cholesterol in large LDL || ||	TRUE	igd	1.80011e-11	463010	10	0.000263331	122614377	ukb-b-11601	Diagnoses - main ICD10: N40 Hyperplasia of prostate || id:ukb-b-11601	TRUE	reported	igd	2	TRUE
rs12416595	G	C	G	C	0.00136352	-0.012916	0.223989	0.224844	FALSE	TRUE	FALSE	met-d-L_LDL_FC	10	22409964	0.00486431	NA	0.00599998	Free cholesterol in large LDL || id:met-d-L_LDL_FC	Free cholesterol in large LDL	Free cholesterol in large LDL || ||	TRUE	igd	3.89996e-08	463010	10	0.00024821	22409964	ukb-b-11601	Diagnoses - main ICD10: N40 Hyperplasia of prostate || id:ukb-b-11601	TRUE	reported	igd	2	TRUE
rs1379553	G	A	G	A	-0.00141842	0.000676788	0.208142	0.206552	FALSE	FALSE	FALSE	met-d-L_LDL_FC	5	110979116	0.005066	NA	0.66	Free cholesterol in large LDL || id:met-d-L_LDL_FC	Free cholesterol in large LDL	Free cholesterol in large LDL || ||	TRUE	igd	3.09999e-08	463010	5	0.000256289	110979116	ukb-b-11601	Diagnoses - main ICD10: N40 Hyperplasia of prostate || id:ukb-b-11601	TRUE	reported	igd	2	TRUE
rs2556378	G	T	G	T	-0.00169731	-0.000659703	0.842826	0.842146	FALSE	FALSE	FALSE	met-d-L_LDL_FC	2	60762502	0.00555199	NA	0.86	Free cholesterol in large LDL || id:met-d-L_LDL_FC	Free cholesterol in large LDL	Free cholesterol in large LDL || ||	TRUE	igd	2.1e-09	463010	2	0.000283405	60762502	ukb-b-11601	Diagnoses - main ICD10: N40 Hyperplasia of prostate || id:ukb-b-11601	TRUE	reported	igd	2	TRUE
rs3116616	G	C	G	C	0.00156848	-0.0038284	0.215462	0.215591	FALSE	TRUE	FALSE	met-d-L_LDL_FC	13	51162913	0.00493233	NA	0.450001	Free cholesterol in large LDL || id:met-d-L_LDL_FC	Free cholesterol in large LDL	Free cholesterol in large LDL || ||	TRUE	igd	4.20001e-10	463010	13	0.000251111	51162913	ukb-b-11601	Diagnoses - main ICD10: N40 Hyperplasia of prostate || id:ukb-b-11601	TRUE	reported	igd	2	TRUE
rs380286	A	G	A	G	-0.00185552	0.00106927	0.436842	0.437288	FALSE	FALSE	FALSE	met-d-L_LDL_FC	5	1320247	0.00407552	NA	0.79	Free cholesterol in large LDL || id:met-d-L_LDL_FC	Free cholesterol in large LDL	Free cholesterol in large LDL || ||	TRUE	igd	4.90004e-19	463010	5	0.000208156	1320247	ukb-b-11601	Diagnoses - main ICD10: N40 Hyperplasia of prostate || id:ukb-b-11601	TRUE	reported	igd	2	TRUE
rs4266963	C	T	C	T	-0.00148575	0.0113359	0.757618	0.757071	FALSE	FALSE	FALSE	met-d-L_LDL_FC	10	22344228	0.00473234	NA	0.0189998	Free cholesterol in large LDL || id:met-d-L_LDL_FC	Free cholesterol in large LDL	Free cholesterol in large LDL || ||	TRUE	igd	6.90001e-10	463010	10	0.000240848	22344228	ukb-b-11601	Diagnoses - main ICD10: N40 Hyperplasia of prostate || id:ukb-b-11601	TRUE	reported	igd	2	TRUE
rs677394	C	G	C	G	0.00195217	-0.0061779	0.904057	0.903874	FALSE	TRUE	FALSE	met-d-L_LDL_FC	5	134607559	0.00695969	NA	0.37	Free cholesterol in large LDL || id:met-d-L_LDL_FC	Free cholesterol in large LDL	Free cholesterol in large LDL || ||	TRUE	igd	3.50002e-08	463010	5	0.000354108	134607559	ukb-b-11601	Diagnoses - main ICD10: N40 Hyperplasia of prostate || id:ukb-b-11601	TRUE	reported	igd	2	TRUE
rs9348716	A	G	A	G	-0.0020896	0.018914	0.128218	0.129082	FALSE	FALSE	FALSE	met-d-L_LDL_FC	6	26375658	0.00608967	NA	0.00239999	Free cholesterol in large LDL || id:met-d-L_LDL_FC	Free cholesterol in large LDL	Free cholesterol in large LDL || ||	TRUE	igd	1.80011e-11	463010	6	0.000311058	26375658	ukb-b-11601	Diagnoses - main ICD10: N40 Hyperplasia of prostate || id:ukb-b-11601	TRUE	reported	igd	2	TRUE
rs10788160	A	G	A	G	0.00211565	-0.00771254	0.251238	0.251625	FALSE	FALSE	FALSE	met-d-L_LDL_L	10	123033549	0.00472375	NA	0.1	Total lipids in large LDL || id:met-d-L_LDL_L	Total lipids in large LDL	Total lipids in large LDL || ||	TRUE	igd	6.09958e-19	463010	10	0.000237994	123033549	ukb-b-11601	Diagnoses - main ICD10: N40 Hyperplasia of prostate || id:ukb-b-11601	TRUE	reported	igd	2	TRUE
rs11084596	C	T	C	T	-0.00156003	0.00638173	0.384355	0.384719	FALSE	FALSE	FALSE	met-d-L_LDL_L	19	32104979	0.00427783	NA	0.12	Total lipids in large LDL || id:met-d-L_LDL_L	Total lipids in large LDL	Total lipids in large LDL || ||	TRUE	igd	5.60015e-13	463010	19	0.000216373	32104979	ukb-b-11601	Diagnoses - main ICD10: N40 Hyperplasia of prostate || id:ukb-b-11601	TRUE	reported	igd	2	TRUE
rs12131120	A	T	A	T	-0.00116583	0.00422685	0.518798	0.518014	FALSE	TRUE	TRUE	met-d-L_LDL_L	1	88199778	0.00410776	NA	0.31	Total lipids in large LDL || id:met-d-L_LDL_L	Total lipids in large LDL	Total lipids in large LDL || ||	TRUE	igd	2e-08	463010	1	0.000207776	88199778	ukb-b-11601	Diagnoses - main ICD10: N40 Hyperplasia of prostate || id:ukb-b-11601	TRUE	reported	igd	2	FALSE
rs12255539	A	G	A	G	0.00176923	-6.70558e-05	0.190997	0.190651	FALSE	FALSE	FALSE	met-d-L_LDL_L	10	122614377	0.00521884	NA	0.96	Total lipids in large LDL || id:met-d-L_LDL_L	Total lipids in large LDL	Total lipids in large LDL || ||	TRUE	igd	1.80011e-11	463010	10	0.000263331	122614377	ukb-b-11601	Diagnoses - main ICD10: N40 Hyperplasia of prostate || id:ukb-b-11601	TRUE	reported	igd	2	TRUE
rs12416595	G	C	G	C	0.00136352	-0.0131491	0.223989	0.224844	FALSE	TRUE	FALSE	met-d-L_LDL_L	10	22409964	0.0049053	NA	0.00629999	Total lipids in large LDL || id:met-d-L_LDL_L	Total lipids in large LDL	Total lipids in large LDL || ||	TRUE	igd	3.89996e-08	463010	10	0.00024821	22409964	ukb-b-11601	Diagnoses - main ICD10: N40 Hyperplasia of prostate || id:ukb-b-11601	TRUE	reported	igd	2	TRUE
rs1379553	G	A	G	A	-0.00141842	0.00103484	0.208142	0.206552	FALSE	FALSE	FALSE	met-d-L_LDL_L	5	110979116	0.00510849	NA	0.67	Total lipids in large LDL || id:met-d-L_LDL_L	Total lipids in large LDL	Total lipids in large LDL || ||	TRUE	igd	3.09999e-08	463010	5	0.000256289	110979116	ukb-b-11601	Diagnoses - main ICD10: N40 Hyperplasia of prostate || id:ukb-b-11601	TRUE	reported	igd	2	TRUE
rs2556378	G	T	G	T	-0.00169731	-0.000178629	0.842826	0.842146	FALSE	FALSE	FALSE	met-d-L_LDL_L	2	60762502	0.00559841	NA	0.9	Total lipids in large LDL || id:met-d-L_LDL_L	Total lipids in large LDL	Total lipids in large LDL || ||	TRUE	igd	2.1e-09	463010	2	0.000283405	60762502	ukb-b-11601	Diagnoses - main ICD10: N40 Hyperplasia of prostate || id:ukb-b-11601	TRUE	reported	igd	2	TRUE
rs3116616	G	C	G	C	0.00156848	-0.00363825	0.215462	0.215591	FALSE	TRUE	FALSE	met-d-L_LDL_L	13	51162913	0.00497388	NA	0.43	Total lipids in large LDL || id:met-d-L_LDL_L	Total lipids in large LDL	Total lipids in large LDL || ||	TRUE	igd	4.20001e-10	463010	13	0.000251111	51162913	ukb-b-11601	Diagnoses - main ICD10: N40 Hyperplasia of prostate || id:ukb-b-11601	TRUE	reported	igd	2	TRUE
rs380286	A	G	A	G	-0.00185552	0.000882088	0.436842	0.437288	FALSE	FALSE	FALSE	met-d-L_LDL_L	5	1320247	0.00410971	NA	0.86	Total lipids in large LDL || id:met-d-L_LDL_L	Total lipids in large LDL	Total lipids in large LDL || ||	TRUE	igd	4.90004e-19	463010	5	0.000208156	1320247	ukb-b-11601	Diagnoses - main ICD10: N40 Hyperplasia of prostate || id:ukb-b-11601	TRUE	reported	igd	2	TRUE
rs4266963	C	T	C	T	-0.00148575	0.0118088	0.757618	0.757071	FALSE	FALSE	FALSE	met-d-L_LDL_L	10	22344228	0.00477222	NA	0.017	Total lipids in large LDL || id:met-d-L_LDL_L	Total lipids in large LDL	Total lipids in large LDL || ||	TRUE	igd	6.90001e-10	463010	10	0.000240848	22344228	ukb-b-11601	Diagnoses - main ICD10: N40 Hyperplasia of prostate || id:ukb-b-11601	TRUE	reported	igd	2	TRUE
rs677394	C	G	C	G	0.00195217	-0.00637247	0.904057	0.903874	FALSE	TRUE	FALSE	met-d-L_LDL_L	5	134607559	0.00701806	NA	0.32	Total lipids in large LDL || id:met-d-L_LDL_L	Total lipids in large LDL	Total lipids in large LDL || ||	TRUE	igd	3.50002e-08	463010	5	0.000354108	134607559	ukb-b-11601	Diagnoses - main ICD10: N40 Hyperplasia of prostate || id:ukb-b-11601	TRUE	reported	igd	2	TRUE
rs9348716	A	G	A	G	-0.0020896	0.0147989	0.128218	0.129082	FALSE	FALSE	FALSE	met-d-L_LDL_L	6	26375658	0.00614091	NA	0.0129999	Total lipids in large LDL || id:met-d-L_LDL_L	Total lipids in large LDL	Total lipids in large LDL || ||	TRUE	igd	1.80011e-11	463010	6	0.000311058	26375658	ukb-b-11601	Diagnoses - main ICD10: N40 Hyperplasia of prostate || id:ukb-b-11601	TRUE	reported	igd	2	TRUE
rs10788160	A	G	A	G	0.00211565	-0.00718208	0.251238	0.251625	FALSE	FALSE	FALSE	met-d-L_LDL_P	10	123033549	0.00475392	NA	0.13	Concentration of large LDL particles || id:met-d-L_LDL_P	Concentration of large LDL particles	Concentration of large LDL particles || ||	TRUE	igd	6.09958e-19	463010	10	0.000237994	123033549	ukb-b-11601	Diagnoses - main ICD10: N40 Hyperplasia of prostate || id:ukb-b-11601	TRUE	reported	igd	2	TRUE
rs11084596	C	T	C	T	-0.00156003	0.00345035	0.384355	0.384719	FALSE	FALSE	FALSE	met-d-L_LDL_P	19	32104979	0.00430594	NA	0.39	Concentration of large LDL particles || id:met-d-L_LDL_P	Concentration of large LDL particles	Concentration of large LDL particles || ||	TRUE	igd	5.60015e-13	463010	19	0.000216373	32104979	ukb-b-11601	Diagnoses - main ICD10: N40 Hyperplasia of prostate || id:ukb-b-11601	TRUE	reported	igd	2	TRUE
rs12131120	A	T	A	T	-0.00116583	0.00547948	0.518798	0.518014	FALSE	TRUE	TRUE	met-d-L_LDL_P	1	88199778	0.00413339	NA	0.18	Concentration of large LDL particles || id:met-d-L_LDL_P	Concentration of large LDL particles	Concentration of large LDL particles || ||	TRUE	igd	2e-08	463010	1	0.000207776	88199778	ukb-b-11601	Diagnoses - main ICD10: N40 Hyperplasia of prostate || id:ukb-b-11601	TRUE	reported	igd	2	FALSE
rs12255539	A	G	A	G	0.00176923	0.00331806	0.190997	0.190651	FALSE	FALSE	FALSE	met-d-L_LDL_P	10	122614377	0.00525218	NA	0.57	Concentration of large LDL particles || id:met-d-L_LDL_P	Concentration of large LDL particles	Concentration of large LDL particles || ||	TRUE	igd	1.80011e-11	463010	10	0.000263331	122614377	ukb-b-11601	Diagnoses - main ICD10: N40 Hyperplasia of prostate || id:ukb-b-11601	TRUE	reported	igd	2	TRUE
rs12416595	G	C	G	C	0.00136352	-0.0107345	0.223989	0.224844	FALSE	TRUE	FALSE	met-d-L_LDL_P	10	22409964	0.00493663	NA	0.0280001	Concentration of large LDL particles || id:met-d-L_LDL_P	Concentration of large LDL particles	Concentration of large LDL particles || ||	TRUE	igd	3.89996e-08	463010	10	0.00024821	22409964	ukb-b-11601	Diagnoses - main ICD10: N40 Hyperplasia of prostate || id:ukb-b-11601	TRUE	reported	igd	2	TRUE
rs1379553	G	A	G	A	-0.00141842	-0.00169596	0.208142	0.206552	FALSE	FALSE	FALSE	met-d-L_LDL_P	5	110979116	0.00514077	NA	0.9	Concentration of large LDL particles || id:met-d-L_LDL_P	Concentration of large LDL particles	Concentration of large LDL particles || ||	TRUE	igd	3.09999e-08	463010	5	0.000256289	110979116	ukb-b-11601	Diagnoses - main ICD10: N40 Hyperplasia of prostate || id:ukb-b-11601	TRUE	reported	igd	2	TRUE
rs2556378	G	T	G	T	-0.00169731	-0.000940755	0.842826	0.842146	FALSE	FALSE	FALSE	met-d-L_LDL_P	2	60762502	0.00563289	NA	0.77	Concentration of large LDL particles || id:met-d-L_LDL_P	Concentration of large LDL particles	Concentration of large LDL particles || ||	TRUE	igd	2.1e-09	463010	2	0.000283405	60762502	ukb-b-11601	Diagnoses - main ICD10: N40 Hyperplasia of prostate || id:ukb-b-11601	TRUE	reported	igd	2	TRUE
rs3116616	G	C	G	C	0.00156848	-0.00539623	0.215462	0.215591	FALSE	TRUE	FALSE	met-d-L_LDL_P	13	51162913	0.00500559	NA	0.23	Concentration of large LDL particles || id:met-d-L_LDL_P	Concentration of large LDL particles	Concentration of large LDL particles || ||	TRUE	igd	4.20001e-10	463010	13	0.000251111	51162913	ukb-b-11601	Diagnoses - main ICD10: N40 Hyperplasia of prostate || id:ukb-b-11601	TRUE	reported	igd	2	TRUE
rs380286	A	G	A	G	-0.00185552	0.00123042	0.436842	0.437288	FALSE	FALSE	FALSE	met-d-L_LDL_P	5	1320247	0.00413568	NA	0.84	Concentration of large LDL particles || id:met-d-L_LDL_P	Concentration of large LDL particles	Concentration of large LDL particles || ||	TRUE	igd	4.90004e-19	463010	5	0.000208156	1320247	ukb-b-11601	Diagnoses - main ICD10: N40 Hyperplasia of prostate || id:ukb-b-11601	TRUE	reported	igd	2	TRUE
rs4266963	C	T	C	T	-0.00148575	0.0109472	0.757618	0.757071	FALSE	FALSE	FALSE	met-d-L_LDL_P	10	22344228	0.0048027	NA	0.0290001	Concentration of large LDL particles || id:met-d-L_LDL_P	Concentration of large LDL particles	Concentration of large LDL particles || ||	TRUE	igd	6.90001e-10	463010	10	0.000240848	22344228	ukb-b-11601	Diagnoses - main ICD10: N40 Hyperplasia of prostate || id:ukb-b-11601	TRUE	reported	igd	2	TRUE
rs677394	C	G	C	G	0.00195217	-0.0029088	0.904057	0.903874	FALSE	TRUE	FALSE	met-d-L_LDL_P	5	134607559	0.00706241	NA	0.58	Concentration of large LDL particles || id:met-d-L_LDL_P	Concentration of large LDL particles	Concentration of large LDL particles || ||	TRUE	igd	3.50002e-08	463010	5	0.000354108	134607559	ukb-b-11601	Diagnoses - main ICD10: N40 Hyperplasia of prostate || id:ukb-b-11601	TRUE	reported	igd	2	TRUE
rs9348716	A	G	A	G	-0.0020896	0.0132882	0.128218	0.129082	FALSE	FALSE	FALSE	met-d-L_LDL_P	6	26375658	0.00617879	NA	0.0259998	Concentration of large LDL particles || id:met-d-L_LDL_P	Concentration of large LDL particles	Concentration of large LDL particles || ||	TRUE	igd	1.80011e-11	463010	6	0.000311058	26375658	ukb-b-11601	Diagnoses - main ICD10: N40 Hyperplasia of prostate || id:ukb-b-11601	TRUE	reported	igd	2	TRUE
rs10788160	A	G	A	G	0.00211565	-0.0072347	0.251238	0.251625	FALSE	FALSE	FALSE	met-d-L_LDL_PL	10	123033549	0.00473417	NA	0.13	Phospholipids in large LDL || id:met-d-L_LDL_PL	Phospholipids in large LDL	Phospholipids in large LDL || ||	TRUE	igd	6.09958e-19	463010	10	0.000237994	123033549	ukb-b-11601	Diagnoses - main ICD10: N40 Hyperplasia of prostate || id:ukb-b-11601	TRUE	reported	igd	2	TRUE
rs11084596	C	T	C	T	-0.00156003	0.00664031	0.384355	0.384719	FALSE	FALSE	FALSE	met-d-L_LDL_PL	19	32104979	0.00428724	NA	0.11	Phospholipids in large LDL || id:met-d-L_LDL_PL	Phospholipids in large LDL	Phospholipids in large LDL || ||	TRUE	igd	5.60015e-13	463010	19	0.000216373	32104979	ukb-b-11601	Diagnoses - main ICD10: N40 Hyperplasia of prostate || id:ukb-b-11601	TRUE	reported	igd	2	TRUE
rs12131120	A	T	A	T	-0.00116583	0.00426211	0.518798	0.518014	FALSE	TRUE	TRUE	met-d-L_LDL_PL	1	88199778	0.00411729	NA	0.34	Phospholipids in large LDL || id:met-d-L_LDL_PL	Phospholipids in large LDL	Phospholipids in large LDL || ||	TRUE	igd	2e-08	463010	1	0.000207776	88199778	ukb-b-11601	Diagnoses - main ICD10: N40 Hyperplasia of prostate || id:ukb-b-11601	TRUE	reported	igd	2	FALSE
rs12255539	A	G	A	G	0.00176923	5.16459e-05	0.190997	0.190651	FALSE	FALSE	FALSE	met-d-L_LDL_PL	10	122614377	0.00523035	NA	1	Phospholipids in large LDL || id:met-d-L_LDL_PL	Phospholipids in large LDL	Phospholipids in large LDL || ||	TRUE	igd	1.80011e-11	463010	10	0.000263331	122614377	ukb-b-11601	Diagnoses - main ICD10: N40 Hyperplasia of prostate || id:ukb-b-11601	TRUE	reported	igd	2	TRUE
rs12416595	G	C	G	C	0.00136352	-0.0133605	0.223989	0.224844	FALSE	TRUE	FALSE	met-d-L_LDL_PL	10	22409964	0.00491612	NA	0.00560003	Phospholipids in large LDL || id:met-d-L_LDL_PL	Phospholipids in large LDL	Phospholipids in large LDL || ||	TRUE	igd	3.89996e-08	463010	10	0.00024821	22409964	ukb-b-11601	Diagnoses - main ICD10: N40 Hyperplasia of prostate || id:ukb-b-11601	TRUE	reported	igd	2	TRUE
rs1379553	G	A	G	A	-0.00141842	0.00138705	0.208142	0.206552	FALSE	FALSE	FALSE	met-d-L_LDL_PL	5	110979116	0.00511983	NA	0.61	Phospholipids in large LDL || id:met-d-L_LDL_PL	Phospholipids in large LDL	Phospholipids in large LDL || ||	TRUE	igd	3.09999e-08	463010	5	0.000256289	110979116	ukb-b-11601	Diagnoses - main ICD10: N40 Hyperplasia of prostate || id:ukb-b-11601	TRUE	reported	igd	2	TRUE
rs2556378	G	T	G	T	-0.00169731	0.00117035	0.842826	0.842146	FALSE	FALSE	FALSE	met-d-L_LDL_PL	2	60762502	0.00561165	NA	0.86	Phospholipids in large LDL || id:met-d-L_LDL_PL	Phospholipids in large LDL	Phospholipids in large LDL || ||	TRUE	igd	2.1e-09	463010	2	0.000283405	60762502	ukb-b-11601	Diagnoses - main ICD10: N40 Hyperplasia of prostate || id:ukb-b-11601	TRUE	reported	igd	2	TRUE
rs3116616	G	C	G	C	0.00156848	-0.00293378	0.215462	0.215591	FALSE	TRUE	FALSE	met-d-L_LDL_PL	13	51162913	0.00498468	NA	0.54	Phospholipids in large LDL || id:met-d-L_LDL_PL	Phospholipids in large LDL	Phospholipids in large LDL || ||	TRUE	igd	4.20001e-10	463010	13	0.000251111	51162913	ukb-b-11601	Diagnoses - main ICD10: N40 Hyperplasia of prostate || id:ukb-b-11601	TRUE	reported	igd	2	TRUE
rs380286	A	G	A	G	-0.00185552	0.00125614	0.436842	0.437288	FALSE	FALSE	FALSE	met-d-L_LDL_PL	5	1320247	0.00411883	NA	0.79	Phospholipids in large LDL || id:met-d-L_LDL_PL	Phospholipids in large LDL	Phospholipids in large LDL || ||	TRUE	igd	4.90004e-19	463010	5	0.000208156	1320247	ukb-b-11601	Diagnoses - main ICD10: N40 Hyperplasia of prostate || id:ukb-b-11601	TRUE	reported	igd	2	TRUE
rs4266963	C	T	C	T	-0.00148575	0.0125531	0.757618	0.757071	FALSE	FALSE	FALSE	met-d-L_LDL_PL	10	22344228	0.00478274	NA	0.0109999	Phospholipids in large LDL || id:met-d-L_LDL_PL	Phospholipids in large LDL	Phospholipids in large LDL || ||	TRUE	igd	6.90001e-10	463010	10	0.000240848	22344228	ukb-b-11601	Diagnoses - main ICD10: N40 Hyperplasia of prostate || id:ukb-b-11601	TRUE	reported	igd	2	TRUE
rs677394	C	G	C	G	0.00195217	-0.00826959	0.904057	0.903874	FALSE	TRUE	FALSE	met-d-L_LDL_PL	5	134607559	0.00703364	NA	0.23	Phospholipids in large LDL || id:met-d-L_LDL_PL	Phospholipids in large LDL	Phospholipids in large LDL || ||	TRUE	igd	3.50002e-08	463010	5	0.000354108	134607559	ukb-b-11601	Diagnoses - main ICD10: N40 Hyperplasia of prostate || id:ukb-b-11601	TRUE	reported	igd	2	TRUE
rs9348716	A	G	A	G	-0.0020896	0.017028	0.128218	0.129082	FALSE	FALSE	FALSE	met-d-L_LDL_PL	6	26375658	0.00615498	NA	0.00589997	Phospholipids in large LDL || id:met-d-L_LDL_PL	Phospholipids in large LDL	Phospholipids in large LDL || ||	TRUE	igd	1.80011e-11	463010	6	0.000311058	26375658	ukb-b-11601	Diagnoses - main ICD10: N40 Hyperplasia of prostate || id:ukb-b-11601	TRUE	reported	igd	2	TRUE
rs10788160	A	G	A	G	0.00211565	0.00568024	0.251238	0.251625	FALSE	FALSE	FALSE	met-d-L_LDL_TG_pct	10	123033549	0.0046784	NA	0.13	Triglycerides to total lipids ratio in large LDL || id:met-d-L_LDL_TG_pct	Triglycerides to total lipids ratio in large LDL	Triglycerides to total lipids ratio in large LDL || ||	TRUE	igd	6.09958e-19	463010	10	0.000237994	123033549	ukb-b-11601	Diagnoses - main ICD10: N40 Hyperplasia of prostate || id:ukb-b-11601	TRUE	reported	igd	2	TRUE
rs11084596	C	T	C	T	-0.00156003	-0.00556861	0.384355	0.384719	FALSE	FALSE	FALSE	met-d-L_LDL_TG_pct	19	32104979	0.00423679	NA	0.16	Triglycerides to total lipids ratio in large LDL || id:met-d-L_LDL_TG_pct	Triglycerides to total lipids ratio in large LDL	Triglycerides to total lipids ratio in large LDL || ||	TRUE	igd	5.60015e-13	463010	19	0.000216373	32104979	ukb-b-11601	Diagnoses - main ICD10: N40 Hyperplasia of prostate || id:ukb-b-11601	TRUE	reported	igd	2	TRUE
rs12131120	A	T	A	T	-0.00116583	-0.00102721	0.518798	0.518014	FALSE	TRUE	TRUE	met-d-L_LDL_TG_pct	1	88199778	0.00406774	NA	0.98	Triglycerides to total lipids ratio in large LDL || id:met-d-L_LDL_TG_pct	Triglycerides to total lipids ratio in large LDL	Triglycerides to total lipids ratio in large LDL || ||	TRUE	igd	2e-08	463010	1	0.000207776	88199778	ukb-b-11601	Diagnoses - main ICD10: N40 Hyperplasia of prostate || id:ukb-b-11601	TRUE	reported	igd	2	FALSE
rs12255539	A	G	A	G	0.00176923	-0.00238142	0.190997	0.190651	FALSE	FALSE	FALSE	met-d-L_LDL_TG_pct	10	122614377	0.00516874	NA	0.51	Triglycerides to total lipids ratio in large LDL || id:met-d-L_LDL_TG_pct	Triglycerides to total lipids ratio in large LDL	Triglycerides to total lipids ratio in large LDL || ||	TRUE	igd	1.80011e-11	463010	10	0.000263331	122614377	ukb-b-11601	Diagnoses - main ICD10: N40 Hyperplasia of prostate || id:ukb-b-11601	TRUE	reported	igd	2	TRUE
rs12416595	G	C	G	C	0.00136352	0.00885035	0.223989	0.224844	FALSE	TRUE	FALSE	met-d-L_LDL_TG_pct	10	22409964	0.00485821	NA	0.0530005	Triglycerides to total lipids ratio in large LDL || id:met-d-L_LDL_TG_pct	Triglycerides to total lipids ratio in large LDL	Triglycerides to total lipids ratio in large LDL || ||	TRUE	igd	3.89996e-08	463010	10	0.00024821	22409964	ukb-b-11601	Diagnoses - main ICD10: N40 Hyperplasia of prostate || id:ukb-b-11601	TRUE	reported	igd	2	TRUE
rs1379553	G	A	G	A	-0.00141842	-0.00127363	0.208142	0.206552	FALSE	FALSE	FALSE	met-d-L_LDL_TG_pct	5	110979116	0.00506005	NA	0.649999	Triglycerides to total lipids ratio in large LDL || id:met-d-L_LDL_TG_pct	Triglycerides to total lipids ratio in large LDL	Triglycerides to total lipids ratio in large LDL || ||	TRUE	igd	3.09999e-08	463010	5	0.000256289	110979116	ukb-b-11601	Diagnoses - main ICD10: N40 Hyperplasia of prostate || id:ukb-b-11601	TRUE	reported	igd	2	TRUE
rs2556378	G	T	G	T	-0.00169731	0.00297101	0.842826	0.842146	FALSE	FALSE	FALSE	met-d-L_LDL_TG_pct	2	60762502	0.00554404	NA	0.780001	Triglycerides to total lipids ratio in large LDL || id:met-d-L_LDL_TG_pct	Triglycerides to total lipids ratio in large LDL	Triglycerides to total lipids ratio in large LDL || ||	TRUE	igd	2.1e-09	463010	2	0.000283405	60762502	ukb-b-11601	Diagnoses - main ICD10: N40 Hyperplasia of prostate || id:ukb-b-11601	TRUE	reported	igd	2	TRUE
rs3116616	G	C	G	C	0.00156848	0.00351523	0.215462	0.215591	FALSE	TRUE	FALSE	met-d-L_LDL_TG_pct	13	51162913	0.00492641	NA	0.52	Triglycerides to total lipids ratio in large LDL || id:met-d-L_LDL_TG_pct	Triglycerides to total lipids ratio in large LDL	Triglycerides to total lipids ratio in large LDL || ||	TRUE	igd	4.20001e-10	463010	13	0.000251111	51162913	ukb-b-11601	Diagnoses - main ICD10: N40 Hyperplasia of prostate || id:ukb-b-11601	TRUE	reported	igd	2	TRUE
rs380286	A	G	A	G	-0.00185552	0.00128851	0.436842	0.437288	FALSE	FALSE	FALSE	met-d-L_LDL_TG_pct	5	1320247	0.00407074	NA	0.89	Triglycerides to total lipids ratio in large LDL || id:met-d-L_LDL_TG_pct	Triglycerides to total lipids ratio in large LDL	Triglycerides to total lipids ratio in large LDL || ||	TRUE	igd	4.90004e-19	463010	5	0.000208156	1320247	ukb-b-11601	Diagnoses - main ICD10: N40 Hyperplasia of prostate || id:ukb-b-11601	TRUE	reported	igd	2	TRUE
rs4266963	C	T	C	T	-0.00148575	-0.00950739	0.757618	0.757071	FALSE	FALSE	FALSE	met-d-L_LDL_TG_pct	10	22344228	0.0047264	NA	0.0389996	Triglycerides to total lipids ratio in large LDL || id:met-d-L_LDL_TG_pct	Triglycerides to total lipids ratio in large LDL	Triglycerides to total lipids ratio in large LDL || ||	TRUE	igd	6.90001e-10	463010	10	0.000240848	22344228	ukb-b-11601	Diagnoses - main ICD10: N40 Hyperplasia of prostate || id:ukb-b-11601	TRUE	reported	igd	2	TRUE
rs677394	C	G	C	G	0.00195217	0.00824945	0.904057	0.903874	FALSE	TRUE	FALSE	met-d-L_LDL_TG_pct	5	134607559	0.00695151	NA	0.39	Triglycerides to total lipids ratio in large LDL || id:met-d-L_LDL_TG_pct	Triglycerides to total lipids ratio in large LDL	Triglycerides to total lipids ratio in large LDL || ||	TRUE	igd	3.50002e-08	463010	5	0.000354108	134607559	ukb-b-11601	Diagnoses - main ICD10: N40 Hyperplasia of prostate || id:ukb-b-11601	TRUE	reported	igd	2	TRUE
rs9348716	A	G	A	G	-0.0020896	-0.0186736	0.128218	0.129082	FALSE	FALSE	FALSE	met-d-L_LDL_TG_pct	6	26375658	0.00608047	NA	0.00290001	Triglycerides to total lipids ratio in large LDL || id:met-d-L_LDL_TG_pct	Triglycerides to total lipids ratio in large LDL	Triglycerides to total lipids ratio in large LDL || ||	TRUE	igd	1.80011e-11	463010	6	0.000311058	26375658	ukb-b-11601	Diagnoses - main ICD10: N40 Hyperplasia of prostate || id:ukb-b-11601	TRUE	reported	igd	2	TRUE
rs10788160	A	G	A	G	0.00211565	-0.00613466	0.251238	0.251625	FALSE	FALSE	FALSE	met-d-L_VLDL_C	10	123033549	0.00466586	NA	0.2	Cholesterol in large VLDL || id:met-d-L_VLDL_C	Cholesterol in large VLDL	Cholesterol in large VLDL || ||	TRUE	igd	6.09958e-19	463010	10	0.000237994	123033549	ukb-b-11601	Diagnoses - main ICD10: N40 Hyperplasia of prostate || id:ukb-b-11601	TRUE	reported	igd	2	TRUE
rs11084596	C	T	C	T	-0.00156003	0.00269313	0.384355	0.384719	FALSE	FALSE	FALSE	met-d-L_VLDL_C	19	32104979	0.00423623	NA	0.53	Cholesterol in large VLDL || id:met-d-L_VLDL_C	Cholesterol in large VLDL	Cholesterol in large VLDL || ||	TRUE	igd	5.60015e-13	463010	19	0.000216373	32104979	ukb-b-11601	Diagnoses - main ICD10: N40 Hyperplasia of prostate || id:ukb-b-11601	TRUE	reported	igd	2	TRUE
rs12131120	A	T	A	T	-0.00116583	0.00581349	0.518798	0.518014	FALSE	TRUE	TRUE	met-d-L_VLDL_C	1	88199778	0.00405762	NA	0.15	Cholesterol in large VLDL || id:met-d-L_VLDL_C	Cholesterol in large VLDL	Cholesterol in large VLDL || ||	TRUE	igd	2e-08	463010	1	0.000207776	88199778	ukb-b-11601	Diagnoses - main ICD10: N40 Hyperplasia of prostate || id:ukb-b-11601	TRUE	reported	igd	2	FALSE
rs12255539	A	G	A	G	0.00176923	0.00205217	0.190997	0.190651	FALSE	FALSE	FALSE	met-d-L_VLDL_C	10	122614377	0.00515488	NA	0.649999	Cholesterol in large VLDL || id:met-d-L_VLDL_C	Cholesterol in large VLDL	Cholesterol in large VLDL || ||	TRUE	igd	1.80011e-11	463010	10	0.000263331	122614377	ukb-b-11601	Diagnoses - main ICD10: N40 Hyperplasia of prostate || id:ukb-b-11601	TRUE	reported	igd	2	TRUE
rs12416595	G	C	G	C	0.00136352	-0.00648556	0.223989	0.224844	FALSE	TRUE	FALSE	met-d-L_VLDL_C	10	22409964	0.00484519	NA	0.24	Cholesterol in large VLDL || id:met-d-L_VLDL_C	Cholesterol in large VLDL	Cholesterol in large VLDL || ||	TRUE	igd	3.89996e-08	463010	10	0.00024821	22409964	ukb-b-11601	Diagnoses - main ICD10: N40 Hyperplasia of prostate || id:ukb-b-11601	TRUE	reported	igd	2	TRUE
rs1379553	G	A	G	A	-0.00141842	-0.000687073	0.208142	0.206552	FALSE	FALSE	FALSE	met-d-L_VLDL_C	5	110979116	0.00504589	NA	0.84	Cholesterol in large VLDL || id:met-d-L_VLDL_C	Cholesterol in large VLDL	Cholesterol in large VLDL || ||	TRUE	igd	3.09999e-08	463010	5	0.000256289	110979116	ukb-b-11601	Diagnoses - main ICD10: N40 Hyperplasia of prostate || id:ukb-b-11601	TRUE	reported	igd	2	TRUE
rs2556378	G	T	G	T	-0.00169731	0.0058444	0.842826	0.842146	FALSE	FALSE	FALSE	met-d-L_VLDL_C	2	60762502	0.00552682	NA	0.3	Cholesterol in large VLDL || id:met-d-L_VLDL_C	Cholesterol in large VLDL	Cholesterol in large VLDL || ||	TRUE	igd	2.1e-09	463010	2	0.000283405	60762502	ukb-b-11601	Diagnoses - main ICD10: N40 Hyperplasia of prostate || id:ukb-b-11601	TRUE	reported	igd	2	TRUE
rs3116616	G	C	G	C	0.00156848	-0.000713113	0.215462	0.215591	FALSE	TRUE	FALSE	met-d-L_VLDL_C	13	51162913	0.00491383	NA	0.66	Cholesterol in large VLDL || id:met-d-L_VLDL_C	Cholesterol in large VLDL	Cholesterol in large VLDL || ||	TRUE	igd	4.20001e-10	463010	13	0.000251111	51162913	ukb-b-11601	Diagnoses - main ICD10: N40 Hyperplasia of prostate || id:ukb-b-11601	TRUE	reported	igd	2	TRUE
rs380286	A	G	A	G	-0.00185552	0.000903969	0.436842	0.437288	FALSE	FALSE	FALSE	met-d-L_VLDL_C	5	1320247	0.00405934	NA	0.93	Cholesterol in large VLDL || id:met-d-L_VLDL_C	Cholesterol in large VLDL	Cholesterol in large VLDL || ||	TRUE	igd	4.90004e-19	463010	5	0.000208156	1320247	ukb-b-11601	Diagnoses - main ICD10: N40 Hyperplasia of prostate || id:ukb-b-11601	TRUE	reported	igd	2	TRUE
rs4266963	C	T	C	T	-0.00148575	0.00985485	0.757618	0.757071	FALSE	FALSE	FALSE	met-d-L_VLDL_C	10	22344228	0.00471373	NA	0.0569994	Cholesterol in large VLDL || id:met-d-L_VLDL_C	Cholesterol in large VLDL	Cholesterol in large VLDL || ||	TRUE	igd	6.90001e-10	463010	10	0.000240848	22344228	ukb-b-11601	Diagnoses - main ICD10: N40 Hyperplasia of prostate || id:ukb-b-11601	TRUE	reported	igd	2	TRUE
rs677394	C	G	C	G	0.00195217	-0.0116959	0.904057	0.903874	FALSE	TRUE	FALSE	met-d-L_VLDL_C	5	134607559	0.00693205	NA	0.0430002	Cholesterol in large VLDL || id:met-d-L_VLDL_C	Cholesterol in large VLDL	Cholesterol in large VLDL || ||	TRUE	igd	3.50002e-08	463010	5	0.000354108	134607559	ukb-b-11601	Diagnoses - main ICD10: N40 Hyperplasia of prostate || id:ukb-b-11601	TRUE	reported	igd	2	TRUE
rs9348716	A	G	A	G	-0.0020896	0.000805194	0.128218	0.129082	FALSE	FALSE	FALSE	met-d-L_VLDL_C	6	26375658	0.00606032	NA	0.91	Cholesterol in large VLDL || id:met-d-L_VLDL_C	Cholesterol in large VLDL	Cholesterol in large VLDL || ||	TRUE	igd	1.80011e-11	463010	6	0.000311058	26375658	ukb-b-11601	Diagnoses - main ICD10: N40 Hyperplasia of prostate || id:ukb-b-11601	TRUE	reported	igd	2	TRUE
rs10788160	A	G	A	G	0.00211565	-0.00640522	0.251238	0.251625	FALSE	FALSE	FALSE	met-d-L_VLDL_CE	10	123033549	0.00471284	NA	0.2	Cholesteryl esters in large VLDL || id:met-d-L_VLDL_CE	Cholesteryl esters in large VLDL	Cholesteryl esters in large VLDL || ||	TRUE	igd	6.09958e-19	463010	10	0.000237994	123033549	ukb-b-11601	Diagnoses - main ICD10: N40 Hyperplasia of prostate || id:ukb-b-11601	TRUE	reported	igd	2	TRUE
rs11084596	C	T	C	T	-0.00156003	0.00235432	0.384355	0.384719	FALSE	FALSE	FALSE	met-d-L_VLDL_CE	19	32104979	0.00427845	NA	0.61	Cholesteryl esters in large VLDL || id:met-d-L_VLDL_CE	Cholesteryl esters in large VLDL	Cholesteryl esters in large VLDL || ||	TRUE	igd	5.60015e-13	463010	19	0.000216373	32104979	ukb-b-11601	Diagnoses - main ICD10: N40 Hyperplasia of prostate || id:ukb-b-11601	TRUE	reported	igd	2	TRUE
rs12131120	A	T	A	T	-0.00116583	0.00609611	0.518798	0.518014	FALSE	TRUE	TRUE	met-d-L_VLDL_CE	1	88199778	0.00409876	NA	0.14	Cholesteryl esters in large VLDL || id:met-d-L_VLDL_CE	Cholesteryl esters in large VLDL	Cholesteryl esters in large VLDL || ||	TRUE	igd	2e-08	463010	1	0.000207776	88199778	ukb-b-11601	Diagnoses - main ICD10: N40 Hyperplasia of prostate || id:ukb-b-11601	TRUE	reported	igd	2	FALSE
rs12255539	A	G	A	G	0.00176923	0.00238011	0.190997	0.190651	FALSE	FALSE	FALSE	met-d-L_VLDL_CE	10	122614377	0.00520679	NA	0.62	Cholesteryl esters in large VLDL || id:met-d-L_VLDL_CE	Cholesteryl esters in large VLDL	Cholesteryl esters in large VLDL || ||	TRUE	igd	1.80011e-11	463010	10	0.000263331	122614377	ukb-b-11601	Diagnoses - main ICD10: N40 Hyperplasia of prostate || id:ukb-b-11601	TRUE	reported	igd	2	TRUE
rs12416595	G	C	G	C	0.00136352	-0.0075495	0.223989	0.224844	FALSE	TRUE	FALSE	met-d-L_VLDL_CE	10	22409964	0.00489397	NA	0.16	Cholesteryl esters in large VLDL || id:met-d-L_VLDL_CE	Cholesteryl esters in large VLDL	Cholesteryl esters in large VLDL || ||	TRUE	igd	3.89996e-08	463010	10	0.00024821	22409964	ukb-b-11601	Diagnoses - main ICD10: N40 Hyperplasia of prostate || id:ukb-b-11601	TRUE	reported	igd	2	TRUE
rs1379553	G	A	G	A	-0.00141842	-0.00106156	0.208142	0.206552	FALSE	FALSE	FALSE	met-d-L_VLDL_CE	5	110979116	0.00509659	NA	0.83	Cholesteryl esters in large VLDL || id:met-d-L_VLDL_CE	Cholesteryl esters in large VLDL	Cholesteryl esters in large VLDL || ||	TRUE	igd	3.09999e-08	463010	5	0.000256289	110979116	ukb-b-11601	Diagnoses - main ICD10: N40 Hyperplasia of prostate || id:ukb-b-11601	TRUE	reported	igd	2	TRUE
rs2556378	G	T	G	T	-0.00169731	0.00511131	0.842826	0.842146	FALSE	FALSE	FALSE	met-d-L_VLDL_CE	2	60762502	0.00558313	NA	0.37	Cholesteryl esters in large VLDL || id:met-d-L_VLDL_CE	Cholesteryl esters in large VLDL	Cholesteryl esters in large VLDL || ||	TRUE	igd	2.1e-09	463010	2	0.000283405	60762502	ukb-b-11601	Diagnoses - main ICD10: N40 Hyperplasia of prostate || id:ukb-b-11601	TRUE	reported	igd	2	TRUE
rs3116616	G	C	G	C	0.00156848	-0.00179859	0.215462	0.215591	FALSE	TRUE	FALSE	met-d-L_VLDL_CE	13	51162913	0.00496311	NA	0.52	Cholesteryl esters in large VLDL || id:met-d-L_VLDL_CE	Cholesteryl esters in large VLDL	Cholesteryl esters in large VLDL || ||	TRUE	igd	4.20001e-10	463010	13	0.000251111	51162913	ukb-b-11601	Diagnoses - main ICD10: N40 Hyperplasia of prostate || id:ukb-b-11601	TRUE	reported	igd	2	TRUE
rs380286	A	G	A	G	-0.00185552	0.000637465	0.436842	0.437288	FALSE	FALSE	FALSE	met-d-L_VLDL_CE	5	1320247	0.00410013	NA	0.92	Cholesteryl esters in large VLDL || id:met-d-L_VLDL_CE	Cholesteryl esters in large VLDL	Cholesteryl esters in large VLDL || ||	TRUE	igd	4.90004e-19	463010	5	0.000208156	1320247	ukb-b-11601	Diagnoses - main ICD10: N40 Hyperplasia of prostate || id:ukb-b-11601	TRUE	reported	igd	2	TRUE
rs4266963	C	T	C	T	-0.00148575	0.0107648	0.757618	0.757071	FALSE	FALSE	FALSE	met-d-L_VLDL_CE	10	22344228	0.00476119	NA	0.0359998	Cholesteryl esters in large VLDL || id:met-d-L_VLDL_CE	Cholesteryl esters in large VLDL	Cholesteryl esters in large VLDL || ||	TRUE	igd	6.90001e-10	463010	10	0.000240848	22344228	ukb-b-11601	Diagnoses - main ICD10: N40 Hyperplasia of prostate || id:ukb-b-11601	TRUE	reported	igd	2	TRUE
rs677394	C	G	C	G	0.00195217	-0.0104488	0.904057	0.903874	FALSE	TRUE	FALSE	met-d-L_VLDL_CE	5	134607559	0.00700171	NA	0.0649995	Cholesteryl esters in large VLDL || id:met-d-L_VLDL_CE	Cholesteryl esters in large VLDL	Cholesteryl esters in large VLDL || ||	TRUE	igd	3.50002e-08	463010	5	0.000354108	134607559	ukb-b-11601	Diagnoses - main ICD10: N40 Hyperplasia of prostate || id:ukb-b-11601	TRUE	reported	igd	2	TRUE
rs9348716	A	G	A	G	-0.0020896	0.00181338	0.128218	0.129082	FALSE	FALSE	FALSE	met-d-L_VLDL_CE	6	26375658	0.00612301	NA	0.760001	Cholesteryl esters in large VLDL || id:met-d-L_VLDL_CE	Cholesteryl esters in large VLDL	Cholesteryl esters in large VLDL || ||	TRUE	igd	1.80011e-11	463010	6	0.000311058	26375658	ukb-b-11601	Diagnoses - main ICD10: N40 Hyperplasia of prostate || id:ukb-b-11601	TRUE	reported	igd	2	TRUE
rs10788160	A	G	A	G	0.00211565	-0.00572176	0.251238	0.251625	FALSE	FALSE	FALSE	met-d-L_VLDL_FC	10	123033549	0.00461476	NA	0.24	Free cholesterol in large VLDL || id:met-d-L_VLDL_FC	Free cholesterol in large VLDL	Free cholesterol in large VLDL || ||	TRUE	igd	6.09958e-19	463010	10	0.000237994	123033549	ukb-b-11601	Diagnoses - main ICD10: N40 Hyperplasia of prostate || id:ukb-b-11601	TRUE	reported	igd	2	TRUE
rs11084596	C	T	C	T	-0.00156003	0.00295858	0.384355	0.384719	FALSE	FALSE	FALSE	met-d-L_VLDL_FC	19	32104979	0.00419038	NA	0.46	Free cholesterol in large VLDL || id:met-d-L_VLDL_FC	Free cholesterol in large VLDL	Free cholesterol in large VLDL || ||	TRUE	igd	5.60015e-13	463010	19	0.000216373	32104979	ukb-b-11601	Diagnoses - main ICD10: N40 Hyperplasia of prostate || id:ukb-b-11601	TRUE	reported	igd	2	TRUE
rs12131120	A	T	A	T	-0.00116583	0.0053472	0.518798	0.518014	FALSE	TRUE	TRUE	met-d-L_VLDL_FC	1	88199778	0.00401293	NA	0.19	Free cholesterol in large VLDL || id:met-d-L_VLDL_FC	Free cholesterol in large VLDL	Free cholesterol in large VLDL || ||	TRUE	igd	2e-08	463010	1	0.000207776	88199778	ukb-b-11601	Diagnoses - main ICD10: N40 Hyperplasia of prostate || id:ukb-b-11601	TRUE	reported	igd	2	FALSE
rs12255539	A	G	A	G	0.00176923	0.00176599	0.190997	0.190651	FALSE	FALSE	FALSE	met-d-L_VLDL_FC	10	122614377	0.00509843	NA	0.66	Free cholesterol in large VLDL || id:met-d-L_VLDL_FC	Free cholesterol in large VLDL	Free cholesterol in large VLDL || ||	TRUE	igd	1.80011e-11	463010	10	0.000263331	122614377	ukb-b-11601	Diagnoses - main ICD10: N40 Hyperplasia of prostate || id:ukb-b-11601	TRUE	reported	igd	2	TRUE
rs12416595	G	C	G	C	0.00136352	-0.00525919	0.223989	0.224844	FALSE	TRUE	FALSE	met-d-L_VLDL_FC	10	22409964	0.00479213	NA	0.35	Free cholesterol in large VLDL || id:met-d-L_VLDL_FC	Free cholesterol in large VLDL	Free cholesterol in large VLDL || ||	TRUE	igd	3.89996e-08	463010	10	0.00024821	22409964	ukb-b-11601	Diagnoses - main ICD10: N40 Hyperplasia of prostate || id:ukb-b-11601	TRUE	reported	igd	2	TRUE
rs1379553	G	A	G	A	-0.00141842	-0.000308727	0.208142	0.206552	FALSE	FALSE	FALSE	met-d-L_VLDL_FC	5	110979116	0.00499083	NA	0.85	Free cholesterol in large VLDL || id:met-d-L_VLDL_FC	Free cholesterol in large VLDL	Free cholesterol in large VLDL || ||	TRUE	igd	3.09999e-08	463010	5	0.000256289	110979116	ukb-b-11601	Diagnoses - main ICD10: N40 Hyperplasia of prostate || id:ukb-b-11601	TRUE	reported	igd	2	TRUE
rs2556378	G	T	G	T	-0.00169731	0.00647401	0.842826	0.842146	FALSE	FALSE	FALSE	met-d-L_VLDL_FC	2	60762502	0.00546577	NA	0.25	Free cholesterol in large VLDL || id:met-d-L_VLDL_FC	Free cholesterol in large VLDL	Free cholesterol in large VLDL || ||	TRUE	igd	2.1e-09	463010	2	0.000283405	60762502	ukb-b-11601	Diagnoses - main ICD10: N40 Hyperplasia of prostate || id:ukb-b-11601	TRUE	reported	igd	2	TRUE
rs3116616	G	C	G	C	0.00156848	0.000480228	0.215462	0.215591	FALSE	TRUE	FALSE	met-d-L_VLDL_FC	13	51162913	0.00486021	NA	0.85	Free cholesterol in large VLDL || id:met-d-L_VLDL_FC	Free cholesterol in large VLDL	Free cholesterol in large VLDL || ||	TRUE	igd	4.20001e-10	463010	13	0.000251111	51162913	ukb-b-11601	Diagnoses - main ICD10: N40 Hyperplasia of prostate || id:ukb-b-11601	TRUE	reported	igd	2	TRUE
rs380286	A	G	A	G	-0.00185552	0.00118443	0.436842	0.437288	FALSE	FALSE	FALSE	met-d-L_VLDL_FC	5	1320247	0.00401505	NA	0.97	Free cholesterol in large VLDL || id:met-d-L_VLDL_FC	Free cholesterol in large VLDL	Free cholesterol in large VLDL || ||	TRUE	igd	4.90004e-19	463010	5	0.000208156	1320247	ukb-b-11601	Diagnoses - main ICD10: N40 Hyperplasia of prostate || id:ukb-b-11601	TRUE	reported	igd	2	TRUE
rs4266963	C	T	C	T	-0.00148575	0.00876775	0.757618	0.757071	FALSE	FALSE	FALSE	met-d-L_VLDL_FC	10	22344228	0.00466211	NA	0.0899995	Free cholesterol in large VLDL || id:met-d-L_VLDL_FC	Free cholesterol in large VLDL	Free cholesterol in large VLDL || ||	TRUE	igd	6.90001e-10	463010	10	0.000240848	22344228	ukb-b-11601	Diagnoses - main ICD10: N40 Hyperplasia of prostate || id:ukb-b-11601	TRUE	reported	igd	2	TRUE
rs677394	C	G	C	G	0.00195217	-0.0128413	0.904057	0.903874	FALSE	TRUE	FALSE	met-d-L_VLDL_FC	5	134607559	0.00685641	NA	0.0290001	Free cholesterol in large VLDL || id:met-d-L_VLDL_FC	Free cholesterol in large VLDL	Free cholesterol in large VLDL || ||	TRUE	igd	3.50002e-08	463010	5	0.000354108	134607559	ukb-b-11601	Diagnoses - main ICD10: N40 Hyperplasia of prostate || id:ukb-b-11601	TRUE	reported	igd	2	TRUE
rs9348716	A	G	A	G	-0.0020896	-0.000198261	0.128218	0.129082	FALSE	FALSE	FALSE	met-d-L_VLDL_FC	6	26375658	0.00599231	NA	0.93	Free cholesterol in large VLDL || id:met-d-L_VLDL_FC	Free cholesterol in large VLDL	Free cholesterol in large VLDL || ||	TRUE	igd	1.80011e-11	463010	6	0.000311058	26375658	ukb-b-11601	Diagnoses - main ICD10: N40 Hyperplasia of prostate || id:ukb-b-11601	TRUE	reported	igd	2	TRUE
rs10788160	A	G	A	G	0.00211565	-0.00773762	0.251238	0.251625	FALSE	FALSE	FALSE	met-d-LDL_C	10	123033549	0.00474968	NA	0.11	LDL cholesterol || id:met-d-LDL_C	LDL cholesterol	LDL cholesterol || ||	TRUE	igd	6.09958e-19	463010	10	0.000237994	123033549	ukb-b-11601	Diagnoses - main ICD10: N40 Hyperplasia of prostate || id:ukb-b-11601	TRUE	reported	igd	2	TRUE
rs11084596	C	T	C	T	-0.00156003	0.00672658	0.384355	0.384719	FALSE	FALSE	FALSE	met-d-LDL_C	19	32104979	0.00430171	NA	0.1	LDL cholesterol || id:met-d-LDL_C	LDL cholesterol	LDL cholesterol || ||	TRUE	igd	5.60015e-13	463010	19	0.000216373	32104979	ukb-b-11601	Diagnoses - main ICD10: N40 Hyperplasia of prostate || id:ukb-b-11601	TRUE	reported	igd	2	TRUE
rs12131120	A	T	A	T	-0.00116583	0.00470133	0.518798	0.518014	FALSE	TRUE	TRUE	met-d-LDL_C	1	88199778	0.00413044	NA	0.26	LDL cholesterol || id:met-d-LDL_C	LDL cholesterol	LDL cholesterol || ||	TRUE	igd	2e-08	463010	1	0.000207776	88199778	ukb-b-11601	Diagnoses - main ICD10: N40 Hyperplasia of prostate || id:ukb-b-11601	TRUE	reported	igd	2	FALSE
rs12255539	A	G	A	G	0.00176923	0.000824887	0.190997	0.190651	FALSE	FALSE	FALSE	met-d-LDL_C	10	122614377	0.0052475	NA	0.85	LDL cholesterol || id:met-d-LDL_C	LDL cholesterol	LDL cholesterol || ||	TRUE	igd	1.80011e-11	463010	10	0.000263331	122614377	ukb-b-11601	Diagnoses - main ICD10: N40 Hyperplasia of prostate || id:ukb-b-11601	TRUE	reported	igd	2	TRUE
rs12416595	G	C	G	C	0.00136352	-0.0134015	0.223989	0.224844	FALSE	TRUE	FALSE	met-d-LDL_C	10	22409964	0.00493224	NA	0.00589997	LDL cholesterol || id:met-d-LDL_C	LDL cholesterol	LDL cholesterol || ||	TRUE	igd	3.89996e-08	463010	10	0.00024821	22409964	ukb-b-11601	Diagnoses - main ICD10: N40 Hyperplasia of prostate || id:ukb-b-11601	TRUE	reported	igd	2	TRUE
rs1379553	G	A	G	A	-0.00141842	0.00109936	0.208142	0.206552	FALSE	FALSE	FALSE	met-d-LDL_C	5	110979116	0.00513645	NA	0.68	LDL cholesterol || id:met-d-LDL_C	LDL cholesterol	LDL cholesterol || ||	TRUE	igd	3.09999e-08	463010	5	0.000256289	110979116	ukb-b-11601	Diagnoses - main ICD10: N40 Hyperplasia of prostate || id:ukb-b-11601	TRUE	reported	igd	2	TRUE
rs2556378	G	T	G	T	-0.00169731	0.000265903	0.842826	0.842146	FALSE	FALSE	FALSE	met-d-LDL_C	2	60762502	0.00562932	NA	0.98	LDL cholesterol || id:met-d-LDL_C	LDL cholesterol	LDL cholesterol || ||	TRUE	igd	2.1e-09	463010	2	0.000283405	60762502	ukb-b-11601	Diagnoses - main ICD10: N40 Hyperplasia of prostate || id:ukb-b-11601	TRUE	reported	igd	2	TRUE
rs3116616	G	C	G	C	0.00156848	-0.00403205	0.215462	0.215591	FALSE	TRUE	FALSE	met-d-LDL_C	13	51162913	0.00500107	NA	0.4	LDL cholesterol || id:met-d-LDL_C	LDL cholesterol	LDL cholesterol || ||	TRUE	igd	4.20001e-10	463010	13	0.000251111	51162913	ukb-b-11601	Diagnoses - main ICD10: N40 Hyperplasia of prostate || id:ukb-b-11601	TRUE	reported	igd	2	TRUE
rs380286	A	G	A	G	-0.00185552	0.00072975	0.436842	0.437288	FALSE	FALSE	FALSE	met-d-LDL_C	5	1320247	0.0041322	NA	0.91	LDL cholesterol || id:met-d-LDL_C	LDL cholesterol	LDL cholesterol || ||	TRUE	igd	4.90004e-19	463010	5	0.000208156	1320247	ukb-b-11601	Diagnoses - main ICD10: N40 Hyperplasia of prostate || id:ukb-b-11601	TRUE	reported	igd	2	TRUE
rs4266963	C	T	C	T	-0.00148575	0.0126841	0.757618	0.757071	FALSE	FALSE	FALSE	met-d-LDL_C	10	22344228	0.00479842	NA	0.01	LDL cholesterol || id:met-d-LDL_C	LDL cholesterol	LDL cholesterol || ||	TRUE	igd	6.90001e-10	463010	10	0.000240848	22344228	ukb-b-11601	Diagnoses - main ICD10: N40 Hyperplasia of prostate || id:ukb-b-11601	TRUE	reported	igd	2	TRUE
rs677394	C	G	C	G	0.00195217	-0.00773138	0.904057	0.903874	FALSE	TRUE	FALSE	met-d-LDL_C	5	134607559	0.00705647	NA	0.25	LDL cholesterol || id:met-d-LDL_C	LDL cholesterol	LDL cholesterol || ||	TRUE	igd	3.50002e-08	463010	5	0.000354108	134607559	ukb-b-11601	Diagnoses - main ICD10: N40 Hyperplasia of prostate || id:ukb-b-11601	TRUE	reported	igd	2	TRUE
rs9348716	A	G	A	G	-0.0020896	0.0154498	0.128218	0.129082	FALSE	FALSE	FALSE	met-d-LDL_C	6	26375658	0.00617437	NA	0.00990011	LDL cholesterol || id:met-d-LDL_C	LDL cholesterol	LDL cholesterol || ||	TRUE	igd	1.80011e-11	463010	6	0.000311058	26375658	ukb-b-11601	Diagnoses - main ICD10: N40 Hyperplasia of prostate || id:ukb-b-11601	TRUE	reported	igd	2	TRUE
rs10788160	A	G	A	G	0.00211565	-0.00810621	0.251238	0.251625	FALSE	FALSE	FALSE	met-d-LDL_CE	10	123033549	0.00475775	NA	0.0909997	Cholesteryl esters in LDL || id:met-d-LDL_CE	Cholesteryl esters in LDL	Cholesteryl esters in LDL || ||	TRUE	igd	6.09958e-19	463010	10	0.000237994	123033549	ukb-b-11601	Diagnoses - main ICD10: N40 Hyperplasia of prostate || id:ukb-b-11601	TRUE	reported	igd	2	TRUE
rs11084596	C	T	C	T	-0.00156003	0.00651199	0.384355	0.384719	FALSE	FALSE	FALSE	met-d-LDL_CE	19	32104979	0.00431056	NA	0.1	Cholesteryl esters in LDL || id:met-d-LDL_CE	Cholesteryl esters in LDL	Cholesteryl esters in LDL || ||	TRUE	igd	5.60015e-13	463010	19	0.000216373	32104979	ukb-b-11601	Diagnoses - main ICD10: N40 Hyperplasia of prostate || id:ukb-b-11601	TRUE	reported	igd	2	TRUE
rs12131120	A	T	A	T	-0.00116583	0.00497959	0.518798	0.518014	FALSE	TRUE	TRUE	met-d-LDL_CE	1	88199778	0.0041376	NA	0.22	Cholesteryl esters in LDL || id:met-d-LDL_CE	Cholesteryl esters in LDL	Cholesteryl esters in LDL || ||	TRUE	igd	2e-08	463010	1	0.000207776	88199778	ukb-b-11601	Diagnoses - main ICD10: N40 Hyperplasia of prostate || id:ukb-b-11601	TRUE	reported	igd	2	FALSE
rs12255539	A	G	A	G	0.00176923	0.000820874	0.190997	0.190651	FALSE	FALSE	FALSE	met-d-LDL_CE	10	122614377	0.00525642	NA	0.84	Cholesteryl esters in LDL || id:met-d-LDL_CE	Cholesteryl esters in LDL	Cholesteryl esters in LDL || ||	TRUE	igd	1.80011e-11	463010	10	0.000263331	122614377	ukb-b-11601	Diagnoses - main ICD10: N40 Hyperplasia of prostate || id:ukb-b-11601	TRUE	reported	igd	2	TRUE
rs12416595	G	C	G	C	0.00136352	-0.0133486	0.223989	0.224844	FALSE	TRUE	FALSE	met-d-LDL_CE	10	22409964	0.00494062	NA	0.00669993	Cholesteryl esters in LDL || id:met-d-LDL_CE	Cholesteryl esters in LDL	Cholesteryl esters in LDL || ||	TRUE	igd	3.89996e-08	463010	10	0.00024821	22409964	ukb-b-11601	Diagnoses - main ICD10: N40 Hyperplasia of prostate || id:ukb-b-11601	TRUE	reported	igd	2	TRUE
rs1379553	G	A	G	A	-0.00141842	0.00121388	0.208142	0.206552	FALSE	FALSE	FALSE	met-d-LDL_CE	5	110979116	0.00514513	NA	0.69	Cholesteryl esters in LDL || id:met-d-LDL_CE	Cholesteryl esters in LDL	Cholesteryl esters in LDL || ||	TRUE	igd	3.09999e-08	463010	5	0.000256289	110979116	ukb-b-11601	Diagnoses - main ICD10: N40 Hyperplasia of prostate || id:ukb-b-11601	TRUE	reported	igd	2	TRUE
rs2556378	G	T	G	T	-0.00169731	0.000531088	0.842826	0.842146	FALSE	FALSE	FALSE	met-d-LDL_CE	2	60762502	0.00563867	NA	0.97	Cholesteryl esters in LDL || id:met-d-LDL_CE	Cholesteryl esters in LDL	Cholesteryl esters in LDL || ||	TRUE	igd	2.1e-09	463010	2	0.000283405	60762502	ukb-b-11601	Diagnoses - main ICD10: N40 Hyperplasia of prostate || id:ukb-b-11601	TRUE	reported	igd	2	TRUE
rs3116616	G	C	G	C	0.00156848	-0.00391265	0.215462	0.215591	FALSE	TRUE	FALSE	met-d-LDL_CE	13	51162913	0.00500962	NA	0.4	Cholesteryl esters in LDL || id:met-d-LDL_CE	Cholesteryl esters in LDL	Cholesteryl esters in LDL || ||	TRUE	igd	4.20001e-10	463010	13	0.000251111	51162913	ukb-b-11601	Diagnoses - main ICD10: N40 Hyperplasia of prostate || id:ukb-b-11601	TRUE	reported	igd	2	TRUE
rs380286	A	G	A	G	-0.00185552	0.000596158	0.436842	0.437288	FALSE	FALSE	FALSE	met-d-LDL_CE	5	1320247	0.00413918	NA	0.96	Cholesteryl esters in LDL || id:met-d-LDL_CE	Cholesteryl esters in LDL	Cholesteryl esters in LDL || ||	TRUE	igd	4.90004e-19	463010	5	0.000208156	1320247	ukb-b-11601	Diagnoses - main ICD10: N40 Hyperplasia of prostate || id:ukb-b-11601	TRUE	reported	igd	2	TRUE
rs4266963	C	T	C	T	-0.00148575	0.0127049	0.757618	0.757071	FALSE	FALSE	FALSE	met-d-LDL_CE	10	22344228	0.00480657	NA	0.0109999	Cholesteryl esters in LDL || id:met-d-LDL_CE	Cholesteryl esters in LDL	Cholesteryl esters in LDL || ||	TRUE	igd	6.90001e-10	463010	10	0.000240848	22344228	ukb-b-11601	Diagnoses - main ICD10: N40 Hyperplasia of prostate || id:ukb-b-11601	TRUE	reported	igd	2	TRUE
rs677394	C	G	C	G	0.00195217	-0.00786587	0.904057	0.903874	FALSE	TRUE	FALSE	met-d-LDL_CE	5	134607559	0.0070684	NA	0.23	Cholesteryl esters in LDL || id:met-d-LDL_CE	Cholesteryl esters in LDL	Cholesteryl esters in LDL || ||	TRUE	igd	3.50002e-08	463010	5	0.000354108	134607559	ukb-b-11601	Diagnoses - main ICD10: N40 Hyperplasia of prostate || id:ukb-b-11601	TRUE	reported	igd	2	TRUE
rs9348716	A	G	A	G	-0.0020896	0.0135824	0.128218	0.129082	FALSE	FALSE	FALSE	met-d-LDL_CE	6	26375658	0.00618459	NA	0.0189998	Cholesteryl esters in LDL || id:met-d-LDL_CE	Cholesteryl esters in LDL	Cholesteryl esters in LDL || ||	TRUE	igd	1.80011e-11	463010	6	0.000311058	26375658	ukb-b-11601	Diagnoses - main ICD10: N40 Hyperplasia of prostate || id:ukb-b-11601	TRUE	reported	igd	2	TRUE
rs10788160	A	G	A	G	0.00211565	-0.00656406	0.251238	0.251625	FALSE	FALSE	FALSE	met-d-LDL_FC	10	123033549	0.00471962	NA	0.16	Free cholesterol in LDL || id:met-d-LDL_FC	Free cholesterol in LDL	Free cholesterol in LDL || ||	TRUE	igd	6.09958e-19	463010	10	0.000237994	123033549	ukb-b-11601	Diagnoses - main ICD10: N40 Hyperplasia of prostate || id:ukb-b-11601	TRUE	reported	igd	2	TRUE
rs11084596	C	T	C	T	-0.00156003	0.00700278	0.384355	0.384719	FALSE	FALSE	FALSE	met-d-LDL_FC	19	32104979	0.00427011	NA	0.0850002	Free cholesterol in LDL || id:met-d-LDL_FC	Free cholesterol in LDL	Free cholesterol in LDL || ||	TRUE	igd	5.60015e-13	463010	19	0.000216373	32104979	ukb-b-11601	Diagnoses - main ICD10: N40 Hyperplasia of prostate || id:ukb-b-11601	TRUE	reported	igd	2	TRUE
rs12131120	A	T	A	T	-0.00116583	0.00386181	0.518798	0.518014	FALSE	TRUE	TRUE	met-d-LDL_FC	1	88199778	0.00410366	NA	0.41	Free cholesterol in LDL || id:met-d-LDL_FC	Free cholesterol in LDL	Free cholesterol in LDL || ||	TRUE	igd	2e-08	463010	1	0.000207776	88199778	ukb-b-11601	Diagnoses - main ICD10: N40 Hyperplasia of prostate || id:ukb-b-11601	TRUE	reported	igd	2	FALSE
rs12255539	A	G	A	G	0.00176923	0.000742059	0.190997	0.190651	FALSE	FALSE	FALSE	met-d-LDL_FC	10	122614377	0.00521429	NA	0.95	Free cholesterol in LDL || id:met-d-LDL_FC	Free cholesterol in LDL	Free cholesterol in LDL || ||	TRUE	igd	1.80011e-11	463010	10	0.000263331	122614377	ukb-b-11601	Diagnoses - main ICD10: N40 Hyperplasia of prostate || id:ukb-b-11601	TRUE	reported	igd	2	TRUE
rs12416595	G	C	G	C	0.00136352	-0.0129304	0.223989	0.224844	FALSE	TRUE	FALSE	met-d-LDL_FC	10	22409964	0.00490102	NA	0.0064	Free cholesterol in LDL || id:met-d-LDL_FC	Free cholesterol in LDL	Free cholesterol in LDL || ||	TRUE	igd	3.89996e-08	463010	10	0.00024821	22409964	ukb-b-11601	Diagnoses - main ICD10: N40 Hyperplasia of prostate || id:ukb-b-11601	TRUE	reported	igd	2	TRUE
rs1379553	G	A	G	A	-0.00141842	0.00082102	0.208142	0.206552	FALSE	FALSE	FALSE	met-d-LDL_FC	5	110979116	0.00510417	NA	0.649999	Free cholesterol in LDL || id:met-d-LDL_FC	Free cholesterol in LDL	Free cholesterol in LDL || ||	TRUE	igd	3.09999e-08	463010	5	0.000256289	110979116	ukb-b-11601	Diagnoses - main ICD10: N40 Hyperplasia of prostate || id:ukb-b-11601	TRUE	reported	igd	2	TRUE
rs2556378	G	T	G	T	-0.00169731	-0.000461608	0.842826	0.842146	FALSE	FALSE	FALSE	met-d-LDL_FC	2	60762502	0.00559385	NA	0.9	Free cholesterol in LDL || id:met-d-LDL_FC	Free cholesterol in LDL	Free cholesterol in LDL || ||	TRUE	igd	2.1e-09	463010	2	0.000283405	60762502	ukb-b-11601	Diagnoses - main ICD10: N40 Hyperplasia of prostate || id:ukb-b-11601	TRUE	reported	igd	2	TRUE
rs3116616	G	C	G	C	0.00156848	-0.00415076	0.215462	0.215591	FALSE	TRUE	FALSE	met-d-LDL_FC	13	51162913	0.00496938	NA	0.43	Free cholesterol in LDL || id:met-d-LDL_FC	Free cholesterol in LDL	Free cholesterol in LDL || ||	TRUE	igd	4.20001e-10	463010	13	0.000251111	51162913	ukb-b-11601	Diagnoses - main ICD10: N40 Hyperplasia of prostate || id:ukb-b-11601	TRUE	reported	igd	2	TRUE
rs380286	A	G	A	G	-0.00185552	0.00119445	0.436842	0.437288	FALSE	FALSE	FALSE	met-d-LDL_FC	5	1320247	0.00410623	NA	0.780001	Free cholesterol in LDL || id:met-d-LDL_FC	Free cholesterol in LDL	Free cholesterol in LDL || ||	TRUE	igd	4.90004e-19	463010	5	0.000208156	1320247	ukb-b-11601	Diagnoses - main ICD10: N40 Hyperplasia of prostate || id:ukb-b-11601	TRUE	reported	igd	2	TRUE
rs4266963	C	T	C	T	-0.00148575	0.0120481	0.757618	0.757071	FALSE	FALSE	FALSE	met-d-LDL_FC	10	22344228	0.00476805	NA	0.0140001	Free cholesterol in LDL || id:met-d-LDL_FC	Free cholesterol in LDL	Free cholesterol in LDL || ||	TRUE	igd	6.90001e-10	463010	10	0.000240848	22344228	ukb-b-11601	Diagnoses - main ICD10: N40 Hyperplasia of prostate || id:ukb-b-11601	TRUE	reported	igd	2	TRUE
rs677394	C	G	C	G	0.00195217	-0.00712753	0.904057	0.903874	FALSE	TRUE	FALSE	met-d-LDL_FC	5	134607559	0.00701213	NA	0.31	Free cholesterol in LDL || id:met-d-LDL_FC	Free cholesterol in LDL	Free cholesterol in LDL || ||	TRUE	igd	3.50002e-08	463010	5	0.000354108	134607559	ukb-b-11601	Diagnoses - main ICD10: N40 Hyperplasia of prostate || id:ukb-b-11601	TRUE	reported	igd	2	TRUE
rs9348716	A	G	A	G	-0.0020896	0.0200256	0.128218	0.129082	FALSE	FALSE	FALSE	met-d-LDL_FC	6	26375658	0.0061355	NA	0.00140001	Free cholesterol in LDL || id:met-d-LDL_FC	Free cholesterol in LDL	Free cholesterol in LDL || ||	TRUE	igd	1.80011e-11	463010	6	0.000311058	26375658	ukb-b-11601	Diagnoses - main ICD10: N40 Hyperplasia of prostate || id:ukb-b-11601	TRUE	reported	igd	2	TRUE
rs10788160	A	G	A	G	0.00211565	-0.00763636	0.251238	0.251625	FALSE	FALSE	FALSE	met-d-LDL_L	10	123033549	0.00475427	NA	0.11	Total lipids in LDL || id:met-d-LDL_L	Total lipids in LDL	Total lipids in LDL || ||	TRUE	igd	6.09958e-19	463010	10	0.000237994	123033549	ukb-b-11601	Diagnoses - main ICD10: N40 Hyperplasia of prostate || id:ukb-b-11601	TRUE	reported	igd	2	TRUE
rs11084596	C	T	C	T	-0.00156003	0.00662987	0.384355	0.384719	FALSE	FALSE	FALSE	met-d-LDL_L	19	32104979	0.00430604	NA	0.1	Total lipids in LDL || id:met-d-LDL_L	Total lipids in LDL	Total lipids in LDL || ||	TRUE	igd	5.60015e-13	463010	19	0.000216373	32104979	ukb-b-11601	Diagnoses - main ICD10: N40 Hyperplasia of prostate || id:ukb-b-11601	TRUE	reported	igd	2	TRUE
rs12131120	A	T	A	T	-0.00116583	0.00483527	0.518798	0.518014	FALSE	TRUE	TRUE	met-d-LDL_L	1	88199778	0.00413451	NA	0.24	Total lipids in LDL || id:met-d-LDL_L	Total lipids in LDL	Total lipids in LDL || ||	TRUE	igd	2e-08	463010	1	0.000207776	88199778	ukb-b-11601	Diagnoses - main ICD10: N40 Hyperplasia of prostate || id:ukb-b-11601	TRUE	reported	igd	2	FALSE
rs12255539	A	G	A	G	0.00176923	0.000944594	0.190997	0.190651	FALSE	FALSE	FALSE	met-d-LDL_L	10	122614377	0.00525257	NA	0.85	Total lipids in LDL || id:met-d-LDL_L	Total lipids in LDL	Total lipids in LDL || ||	TRUE	igd	1.80011e-11	463010	10	0.000263331	122614377	ukb-b-11601	Diagnoses - main ICD10: N40 Hyperplasia of prostate || id:ukb-b-11601	TRUE	reported	igd	2	TRUE
rs12416595	G	C	G	C	0.00136352	-0.0130397	0.223989	0.224844	FALSE	TRUE	FALSE	met-d-LDL_L	10	22409964	0.004937	NA	0.00739997	Total lipids in LDL || id:met-d-LDL_L	Total lipids in LDL	Total lipids in LDL || ||	TRUE	igd	3.89996e-08	463010	10	0.00024821	22409964	ukb-b-11601	Diagnoses - main ICD10: N40 Hyperplasia of prostate || id:ukb-b-11601	TRUE	reported	igd	2	TRUE
rs1379553	G	A	G	A	-0.00141842	0.000985285	0.208142	0.206552	FALSE	FALSE	FALSE	met-d-LDL_L	5	110979116	0.00514136	NA	0.7	Total lipids in LDL || id:met-d-LDL_L	Total lipids in LDL	Total lipids in LDL || ||	TRUE	igd	3.09999e-08	463010	5	0.000256289	110979116	ukb-b-11601	Diagnoses - main ICD10: N40 Hyperplasia of prostate || id:ukb-b-11601	TRUE	reported	igd	2	TRUE
rs2556378	G	T	G	T	-0.00169731	0.000621965	0.842826	0.842146	FALSE	FALSE	FALSE	met-d-LDL_L	2	60762502	0.00563458	NA	0.97	Total lipids in LDL || id:met-d-LDL_L	Total lipids in LDL	Total lipids in LDL || ||	TRUE	igd	2.1e-09	463010	2	0.000283405	60762502	ukb-b-11601	Diagnoses - main ICD10: N40 Hyperplasia of prostate || id:ukb-b-11601	TRUE	reported	igd	2	TRUE
rs3116616	G	C	G	C	0.00156848	-0.00390495	0.215462	0.215591	FALSE	TRUE	FALSE	met-d-LDL_L	13	51162913	0.00500594	NA	0.4	Total lipids in LDL || id:met-d-LDL_L	Total lipids in LDL	Total lipids in LDL || ||	TRUE	igd	4.20001e-10	463010	13	0.000251111	51162913	ukb-b-11601	Diagnoses - main ICD10: N40 Hyperplasia of prostate || id:ukb-b-11601	TRUE	reported	igd	2	TRUE
rs380286	A	G	A	G	-0.00185552	0.000847043	0.436842	0.437288	FALSE	FALSE	FALSE	met-d-LDL_L	5	1320247	0.00413615	NA	0.9	Total lipids in LDL || id:met-d-LDL_L	Total lipids in LDL	Total lipids in LDL || ||	TRUE	igd	4.90004e-19	463010	5	0.000208156	1320247	ukb-b-11601	Diagnoses - main ICD10: N40 Hyperplasia of prostate || id:ukb-b-11601	TRUE	reported	igd	2	TRUE
rs4266963	C	T	C	T	-0.00148575	0.0124412	0.757618	0.757071	FALSE	FALSE	FALSE	met-d-LDL_L	10	22344228	0.00480305	NA	0.012	Total lipids in LDL || id:met-d-LDL_L	Total lipids in LDL	Total lipids in LDL || ||	TRUE	igd	6.90001e-10	463010	10	0.000240848	22344228	ukb-b-11601	Diagnoses - main ICD10: N40 Hyperplasia of prostate || id:ukb-b-11601	TRUE	reported	igd	2	TRUE
rs677394	C	G	C	G	0.00195217	-0.00784493	0.904057	0.903874	FALSE	TRUE	FALSE	met-d-LDL_L	5	134607559	0.00706322	NA	0.24	Total lipids in LDL || id:met-d-LDL_L	Total lipids in LDL	Total lipids in LDL || ||	TRUE	igd	3.50002e-08	463010	5	0.000354108	134607559	ukb-b-11601	Diagnoses - main ICD10: N40 Hyperplasia of prostate || id:ukb-b-11601	TRUE	reported	igd	2	TRUE
rs9348716	A	G	A	G	-0.0020896	0.0152529	0.128218	0.129082	FALSE	FALSE	FALSE	met-d-LDL_L	6	26375658	0.00618033	NA	0.01	Total lipids in LDL || id:met-d-LDL_L	Total lipids in LDL	Total lipids in LDL || ||	TRUE	igd	1.80011e-11	463010	6	0.000311058	26375658	ukb-b-11601	Diagnoses - main ICD10: N40 Hyperplasia of prostate || id:ukb-b-11601	TRUE	reported	igd	2	TRUE
rs10788160	A	G	A	G	0.00211565	-0.00641221	0.251238	0.251625	FALSE	FALSE	FALSE	met-d-LDL_P	10	123033549	0.00476668	NA	0.19	Concentration of LDL particles || id:met-d-LDL_P	Concentration of LDL particles	Concentration of LDL particles || ||	TRUE	igd	6.09958e-19	463010	10	0.000237994	123033549	ukb-b-11601	Diagnoses - main ICD10: N40 Hyperplasia of prostate || id:ukb-b-11601	TRUE	reported	igd	2	TRUE
rs11084596	C	T	C	T	-0.00156003	0.00471317	0.384355	0.384719	FALSE	FALSE	FALSE	met-d-LDL_P	19	32104979	0.00431874	NA	0.25	Concentration of LDL particles || id:met-d-LDL_P	Concentration of LDL particles	Concentration of LDL particles || ||	TRUE	igd	5.60015e-13	463010	19	0.000216373	32104979	ukb-b-11601	Diagnoses - main ICD10: N40 Hyperplasia of prostate || id:ukb-b-11601	TRUE	reported	igd	2	TRUE
rs12131120	A	T	A	T	-0.00116583	0.00557725	0.518798	0.518014	FALSE	TRUE	TRUE	met-d-LDL_P	1	88199778	0.00414496	NA	0.18	Concentration of LDL particles || id:met-d-LDL_P	Concentration of LDL particles	Concentration of LDL particles || ||	TRUE	igd	2e-08	463010	1	0.000207776	88199778	ukb-b-11601	Diagnoses - main ICD10: N40 Hyperplasia of prostate || id:ukb-b-11601	TRUE	reported	igd	2	FALSE
rs12255539	A	G	A	G	0.00176923	0.00260208	0.190997	0.190651	FALSE	FALSE	FALSE	met-d-LDL_P	10	122614377	0.00526627	NA	0.64	Concentration of LDL particles || id:met-d-LDL_P	Concentration of LDL particles	Concentration of LDL particles || ||	TRUE	igd	1.80011e-11	463010	10	0.000263331	122614377	ukb-b-11601	Diagnoses - main ICD10: N40 Hyperplasia of prostate || id:ukb-b-11601	TRUE	reported	igd	2	TRUE
rs12416595	G	C	G	C	0.00136352	-0.0116116	0.223989	0.224844	FALSE	TRUE	FALSE	met-d-LDL_P	10	22409964	0.00494988	NA	0.0179999	Concentration of LDL particles || id:met-d-LDL_P	Concentration of LDL particles	Concentration of LDL particles || ||	TRUE	igd	3.89996e-08	463010	10	0.00024821	22409964	ukb-b-11601	Diagnoses - main ICD10: N40 Hyperplasia of prostate || id:ukb-b-11601	TRUE	reported	igd	2	TRUE
rs1379553	G	A	G	A	-0.00141842	-0.000933489	0.208142	0.206552	FALSE	FALSE	FALSE	met-d-LDL_P	5	110979116	0.00515437	NA	0.99	Concentration of LDL particles || id:met-d-LDL_P	Concentration of LDL particles	Concentration of LDL particles || ||	TRUE	igd	3.09999e-08	463010	5	0.000256289	110979116	ukb-b-11601	Diagnoses - main ICD10: N40 Hyperplasia of prostate || id:ukb-b-11601	TRUE	reported	igd	2	TRUE
rs2556378	G	T	G	T	-0.00169731	0.000629361	0.842826	0.842146	FALSE	FALSE	FALSE	met-d-LDL_P	2	60762502	0.00564852	NA	0.99	Concentration of LDL particles || id:met-d-LDL_P	Concentration of LDL particles	Concentration of LDL particles || ||	TRUE	igd	2.1e-09	463010	2	0.000283405	60762502	ukb-b-11601	Diagnoses - main ICD10: N40 Hyperplasia of prostate || id:ukb-b-11601	TRUE	reported	igd	2	TRUE
rs3116616	G	C	G	C	0.00156848	-0.00510895	0.215462	0.215591	FALSE	TRUE	FALSE	met-d-LDL_P	13	51162913	0.00501903	NA	0.25	Concentration of LDL particles || id:met-d-LDL_P	Concentration of LDL particles	Concentration of LDL particles || ||	TRUE	igd	4.20001e-10	463010	13	0.000251111	51162913	ukb-b-11601	Diagnoses - main ICD10: N40 Hyperplasia of prostate || id:ukb-b-11601	TRUE	reported	igd	2	TRUE
rs380286	A	G	A	G	-0.00185552	0.000872157	0.436842	0.437288	FALSE	FALSE	FALSE	met-d-LDL_P	5	1320247	0.00414662	NA	0.93	Concentration of LDL particles || id:met-d-LDL_P	Concentration of LDL particles	Concentration of LDL particles || ||	TRUE	igd	4.90004e-19	463010	5	0.000208156	1320247	ukb-b-11601	Diagnoses - main ICD10: N40 Hyperplasia of prostate || id:ukb-b-11601	TRUE	reported	igd	2	TRUE
rs4266963	C	T	C	T	-0.00148575	0.0122122	0.757618	0.757071	FALSE	FALSE	FALSE	met-d-LDL_P	10	22344228	0.00481559	NA	0.015	Concentration of LDL particles || id:met-d-LDL_P	Concentration of LDL particles	Concentration of LDL particles || ||	TRUE	igd	6.90001e-10	463010	10	0.000240848	22344228	ukb-b-11601	Diagnoses - main ICD10: N40 Hyperplasia of prostate || id:ukb-b-11601	TRUE	reported	igd	2	TRUE
rs677394	C	G	C	G	0.00195217	-0.00599779	0.904057	0.903874	FALSE	TRUE	FALSE	met-d-LDL_P	5	134607559	0.00708109	NA	0.34	Concentration of LDL particles || id:met-d-LDL_P	Concentration of LDL particles	Concentration of LDL particles || ||	TRUE	igd	3.50002e-08	463010	5	0.000354108	134607559	ukb-b-11601	Diagnoses - main ICD10: N40 Hyperplasia of prostate || id:ukb-b-11601	TRUE	reported	igd	2	TRUE
rs9348716	A	G	A	G	-0.0020896	0.0148735	0.128218	0.129082	FALSE	FALSE	FALSE	met-d-LDL_P	6	26375658	0.00619536	NA	0.0129999	Concentration of LDL particles || id:met-d-LDL_P	Concentration of LDL particles	Concentration of LDL particles || ||	TRUE	igd	1.80011e-11	463010	6	0.000311058	26375658	ukb-b-11601	Diagnoses - main ICD10: N40 Hyperplasia of prostate || id:ukb-b-11601	TRUE	reported	igd	2	TRUE
rs10788160	A	G	A	G	0.00211565	-0.00717448	0.251238	0.251625	FALSE	FALSE	FALSE	met-d-LDL_PL	10	123033549	0.00475923	NA	0.13	Phospholipids in LDL || id:met-d-LDL_PL	Phospholipids in LDL	Phospholipids in LDL || ||	TRUE	igd	6.09958e-19	463010	10	0.000237994	123033549	ukb-b-11601	Diagnoses - main ICD10: N40 Hyperplasia of prostate || id:ukb-b-11601	TRUE	reported	igd	2	TRUE
rs11084596	C	T	C	T	-0.00156003	0.00698175	0.384355	0.384719	FALSE	FALSE	FALSE	met-d-LDL_PL	19	32104979	0.00430861	NA	0.0909997	Phospholipids in LDL || id:met-d-LDL_PL	Phospholipids in LDL	Phospholipids in LDL || ||	TRUE	igd	5.60015e-13	463010	19	0.000216373	32104979	ukb-b-11601	Diagnoses - main ICD10: N40 Hyperplasia of prostate || id:ukb-b-11601	TRUE	reported	igd	2	TRUE
rs12131120	A	T	A	T	-0.00116583	0.00478963	0.518798	0.518014	FALSE	TRUE	TRUE	met-d-LDL_PL	1	88199778	0.00413885	NA	0.26	Phospholipids in LDL || id:met-d-LDL_PL	Phospholipids in LDL	Phospholipids in LDL || ||	TRUE	igd	2e-08	463010	1	0.000207776	88199778	ukb-b-11601	Diagnoses - main ICD10: N40 Hyperplasia of prostate || id:ukb-b-11601	TRUE	reported	igd	2	FALSE
rs12255539	A	G	A	G	0.00176923	0.00152192	0.190997	0.190651	FALSE	FALSE	FALSE	met-d-LDL_PL	10	122614377	0.00525804	NA	0.760001	Phospholipids in LDL || id:met-d-LDL_PL	Phospholipids in LDL	Phospholipids in LDL || ||	TRUE	igd	1.80011e-11	463010	10	0.000263331	122614377	ukb-b-11601	Diagnoses - main ICD10: N40 Hyperplasia of prostate || id:ukb-b-11601	TRUE	reported	igd	2	TRUE
rs12416595	G	C	G	C	0.00136352	-0.01281	0.223989	0.224844	FALSE	TRUE	FALSE	met-d-LDL_PL	10	22409964	0.00494215	NA	0.00819993	Phospholipids in LDL || id:met-d-LDL_PL	Phospholipids in LDL	Phospholipids in LDL || ||	TRUE	igd	3.89996e-08	463010	10	0.00024821	22409964	ukb-b-11601	Diagnoses - main ICD10: N40 Hyperplasia of prostate || id:ukb-b-11601	TRUE	reported	igd	2	TRUE
rs1379553	G	A	G	A	-0.00141842	0.000870073	0.208142	0.206552	FALSE	FALSE	FALSE	met-d-LDL_PL	5	110979116	0.00514674	NA	0.709999	Phospholipids in LDL || id:met-d-LDL_PL	Phospholipids in LDL	Phospholipids in LDL || ||	TRUE	igd	3.09999e-08	463010	5	0.000256289	110979116	ukb-b-11601	Diagnoses - main ICD10: N40 Hyperplasia of prostate || id:ukb-b-11601	TRUE	reported	igd	2	TRUE
rs2556378	G	T	G	T	-0.00169731	0.0010306	0.842826	0.842146	FALSE	FALSE	FALSE	met-d-LDL_PL	2	60762502	0.0056407	NA	0.9	Phospholipids in LDL || id:met-d-LDL_PL	Phospholipids in LDL	Phospholipids in LDL || ||	TRUE	igd	2.1e-09	463010	2	0.000283405	60762502	ukb-b-11601	Diagnoses - main ICD10: N40 Hyperplasia of prostate || id:ukb-b-11601	TRUE	reported	igd	2	TRUE
rs3116616	G	C	G	C	0.00156848	-0.00370866	0.215462	0.215591	FALSE	TRUE	FALSE	met-d-LDL_PL	13	51162913	0.00501099	NA	0.450001	Phospholipids in LDL || id:met-d-LDL_PL	Phospholipids in LDL	Phospholipids in LDL || ||	TRUE	igd	4.20001e-10	463010	13	0.000251111	51162913	ukb-b-11601	Diagnoses - main ICD10: N40 Hyperplasia of prostate || id:ukb-b-11601	TRUE	reported	igd	2	TRUE
rs380286	A	G	A	G	-0.00185552	0.00128998	0.436842	0.437288	FALSE	FALSE	FALSE	met-d-LDL_PL	5	1320247	0.00414048	NA	0.8	Phospholipids in LDL || id:met-d-LDL_PL	Phospholipids in LDL	Phospholipids in LDL || ||	TRUE	igd	4.90004e-19	463010	5	0.000208156	1320247	ukb-b-11601	Diagnoses - main ICD10: N40 Hyperplasia of prostate || id:ukb-b-11601	TRUE	reported	igd	2	TRUE
rs4266963	C	T	C	T	-0.00148575	0.0126822	0.757618	0.757071	FALSE	FALSE	FALSE	met-d-LDL_PL	10	22344228	0.00480806	NA	0.0109999	Phospholipids in LDL || id:met-d-LDL_PL	Phospholipids in LDL	Phospholipids in LDL || ||	TRUE	igd	6.90001e-10	463010	10	0.000240848	22344228	ukb-b-11601	Diagnoses - main ICD10: N40 Hyperplasia of prostate || id:ukb-b-11601	TRUE	reported	igd	2	TRUE
rs677394	C	G	C	G	0.00195217	-0.00893496	0.904057	0.903874	FALSE	TRUE	FALSE	met-d-LDL_PL	5	134607559	0.00707061	NA	0.2	Phospholipids in LDL || id:met-d-LDL_PL	Phospholipids in LDL	Phospholipids in LDL || ||	TRUE	igd	3.50002e-08	463010	5	0.000354108	134607559	ukb-b-11601	Diagnoses - main ICD10: N40 Hyperplasia of prostate || id:ukb-b-11601	TRUE	reported	igd	2	TRUE
rs9348716	A	G	A	G	-0.0020896	0.0178567	0.128218	0.129082	FALSE	FALSE	FALSE	met-d-LDL_PL	6	26375658	0.00618704	NA	0.00359998	Phospholipids in LDL || id:met-d-LDL_PL	Phospholipids in LDL	Phospholipids in LDL || ||	TRUE	igd	1.80011e-11	463010	6	0.000311058	26375658	ukb-b-11601	Diagnoses - main ICD10: N40 Hyperplasia of prostate || id:ukb-b-11601	TRUE	reported	igd	2	TRUE
rs10788160	A	G	A	G	0.00211565	-0.00753346	0.251238	0.251625	FALSE	FALSE	FALSE	met-d-M_LDL_C	10	123033549	0.00477885	NA	0.12	Cholesterol in medium LDL || id:met-d-M_LDL_C	Cholesterol in medium LDL	Cholesterol in medium LDL || ||	TRUE	igd	6.09958e-19	463010	10	0.000237994	123033549	ukb-b-11601	Diagnoses - main ICD10: N40 Hyperplasia of prostate || id:ukb-b-11601	TRUE	reported	igd	2	TRUE
rs11084596	C	T	C	T	-0.00156003	0.00687574	0.384355	0.384719	FALSE	FALSE	FALSE	met-d-M_LDL_C	19	32104979	0.0043311	NA	0.0949992	Cholesterol in medium LDL || id:met-d-M_LDL_C	Cholesterol in medium LDL	Cholesterol in medium LDL || ||	TRUE	igd	5.60015e-13	463010	19	0.000216373	32104979	ukb-b-11601	Diagnoses - main ICD10: N40 Hyperplasia of prostate || id:ukb-b-11601	TRUE	reported	igd	2	TRUE
rs12131120	A	T	A	T	-0.00116583	0.00568973	0.518798	0.518014	FALSE	TRUE	TRUE	met-d-M_LDL_C	1	88199778	0.00415661	NA	0.17	Cholesterol in medium LDL || id:met-d-M_LDL_C	Cholesterol in medium LDL	Cholesterol in medium LDL || ||	TRUE	igd	2e-08	463010	1	0.000207776	88199778	ukb-b-11601	Diagnoses - main ICD10: N40 Hyperplasia of prostate || id:ukb-b-11601	TRUE	reported	igd	2	FALSE
rs12255539	A	G	A	G	0.00176923	0.00214965	0.190997	0.190651	FALSE	FALSE	FALSE	met-d-M_LDL_C	10	122614377	0.00527972	NA	0.66	Cholesterol in medium LDL || id:met-d-M_LDL_C	Cholesterol in medium LDL	Cholesterol in medium LDL || ||	TRUE	igd	1.80011e-11	463010	10	0.000263331	122614377	ukb-b-11601	Diagnoses - main ICD10: N40 Hyperplasia of prostate || id:ukb-b-11601	TRUE	reported	igd	2	TRUE
rs12416595	G	C	G	C	0.00136352	-0.0131188	0.223989	0.224844	FALSE	TRUE	FALSE	met-d-M_LDL_C	10	22409964	0.00496252	NA	0.00940005	Cholesterol in medium LDL || id:met-d-M_LDL_C	Cholesterol in medium LDL	Cholesterol in medium LDL || ||	TRUE	igd	3.89996e-08	463010	10	0.00024821	22409964	ukb-b-11601	Diagnoses - main ICD10: N40 Hyperplasia of prostate || id:ukb-b-11601	TRUE	reported	igd	2	TRUE
rs1379553	G	A	G	A	-0.00141842	0.00169415	0.208142	0.206552	FALSE	FALSE	FALSE	met-d-M_LDL_C	5	110979116	0.00516803	NA	0.630001	Cholesterol in medium LDL || id:met-d-M_LDL_C	Cholesterol in medium LDL	Cholesterol in medium LDL || ||	TRUE	igd	3.09999e-08	463010	5	0.000256289	110979116	ukb-b-11601	Diagnoses - main ICD10: N40 Hyperplasia of prostate || id:ukb-b-11601	TRUE	reported	igd	2	TRUE
rs2556378	G	T	G	T	-0.00169731	0.00242752	0.842826	0.842146	FALSE	FALSE	FALSE	met-d-M_LDL_C	2	60762502	0.00566423	NA	0.69	Cholesterol in medium LDL || id:met-d-M_LDL_C	Cholesterol in medium LDL	Cholesterol in medium LDL || ||	TRUE	igd	2.1e-09	463010	2	0.000283405	60762502	ukb-b-11601	Diagnoses - main ICD10: N40 Hyperplasia of prostate || id:ukb-b-11601	TRUE	reported	igd	2	TRUE
rs3116616	G	C	G	C	0.00156848	-0.00390809	0.215462	0.215591	FALSE	TRUE	FALSE	met-d-M_LDL_C	13	51162913	0.00503176	NA	0.41	Cholesterol in medium LDL || id:met-d-M_LDL_C	Cholesterol in medium LDL	Cholesterol in medium LDL || ||	TRUE	igd	4.20001e-10	463010	13	0.000251111	51162913	ukb-b-11601	Diagnoses - main ICD10: N40 Hyperplasia of prostate || id:ukb-b-11601	TRUE	reported	igd	2	TRUE
rs380286	A	G	A	G	-0.00185552	0.000616283	0.436842	0.437288	FALSE	FALSE	FALSE	met-d-M_LDL_C	5	1320247	0.0041576	NA	0.99	Cholesterol in medium LDL || id:met-d-M_LDL_C	Cholesterol in medium LDL	Cholesterol in medium LDL || ||	TRUE	igd	4.90004e-19	463010	5	0.000208156	1320247	ukb-b-11601	Diagnoses - main ICD10: N40 Hyperplasia of prostate || id:ukb-b-11601	TRUE	reported	igd	2	TRUE
rs4266963	C	T	C	T	-0.00148575	0.0136547	0.757618	0.757071	FALSE	FALSE	FALSE	met-d-M_LDL_C	10	22344228	0.00482789	NA	0.00700003	Cholesterol in medium LDL || id:met-d-M_LDL_C	Cholesterol in medium LDL	Cholesterol in medium LDL || ||	TRUE	igd	6.90001e-10	463010	10	0.000240848	22344228	ukb-b-11601	Diagnoses - main ICD10: N40 Hyperplasia of prostate || id:ukb-b-11601	TRUE	reported	igd	2	TRUE
rs677394	C	G	C	G	0.00195217	-0.0107516	0.904057	0.903874	FALSE	TRUE	FALSE	met-d-M_LDL_C	5	134607559	0.00709985	NA	0.12	Cholesterol in medium LDL || id:met-d-M_LDL_C	Cholesterol in medium LDL	Cholesterol in medium LDL || ||	TRUE	igd	3.50002e-08	463010	5	0.000354108	134607559	ukb-b-11601	Diagnoses - main ICD10: N40 Hyperplasia of prostate || id:ukb-b-11601	TRUE	reported	igd	2	TRUE
rs9348716	A	G	A	G	-0.0020896	0.0152491	0.128218	0.129082	FALSE	FALSE	FALSE	met-d-M_LDL_C	6	26375658	0.00621226	NA	0.0109999	Cholesterol in medium LDL || id:met-d-M_LDL_C	Cholesterol in medium LDL	Cholesterol in medium LDL || ||	TRUE	igd	1.80011e-11	463010	6	0.000311058	26375658	ukb-b-11601	Diagnoses - main ICD10: N40 Hyperplasia of prostate || id:ukb-b-11601	TRUE	reported	igd	2	TRUE
rs10788160	A	G	A	G	0.00211565	-0.00507145	0.251238	0.251625	FALSE	FALSE	FALSE	met-d-M_LDL_C_pct	10	123033549	0.00477378	NA	0.26	Cholesterol to total lipids ratio in medium LDL || id:met-d-M_LDL_C_pct	Cholesterol to total lipids ratio in medium LDL	Cholesterol to total lipids ratio in medium LDL || ||	TRUE	igd	6.09958e-19	463010	10	0.000237994	123033549	ukb-b-11601	Diagnoses - main ICD10: N40 Hyperplasia of prostate || id:ukb-b-11601	TRUE	reported	igd	2	TRUE
rs11084596	C	T	C	T	-0.00156003	0.00239659	0.384355	0.384719	FALSE	FALSE	FALSE	met-d-M_LDL_C_pct	19	32104979	0.00433424	NA	0.58	Cholesterol to total lipids ratio in medium LDL || id:met-d-M_LDL_C_pct	Cholesterol to total lipids ratio in medium LDL	Cholesterol to total lipids ratio in medium LDL || ||	TRUE	igd	5.60015e-13	463010	19	0.000216373	32104979	ukb-b-11601	Diagnoses - main ICD10: N40 Hyperplasia of prostate || id:ukb-b-11601	TRUE	reported	igd	2	TRUE
rs12131120	A	T	A	T	-0.00116583	0.00208665	0.518798	0.518014	FALSE	TRUE	TRUE	met-d-M_LDL_C_pct	1	88199778	0.00415483	NA	0.719999	Cholesterol to total lipids ratio in medium LDL || id:met-d-M_LDL_C_pct	Cholesterol to total lipids ratio in medium LDL	Cholesterol to total lipids ratio in medium LDL || ||	TRUE	igd	2e-08	463010	1	0.000207776	88199778	ukb-b-11601	Diagnoses - main ICD10: N40 Hyperplasia of prostate || id:ukb-b-11601	TRUE	reported	igd	2	FALSE
rs12255539	A	G	A	G	0.00176923	0.00201237	0.190997	0.190651	FALSE	FALSE	FALSE	met-d-M_LDL_C_pct	10	122614377	0.00527412	NA	0.54	Cholesterol to total lipids ratio in medium LDL || id:met-d-M_LDL_C_pct	Cholesterol to total lipids ratio in medium LDL	Cholesterol to total lipids ratio in medium LDL || ||	TRUE	igd	1.80011e-11	463010	10	0.000263331	122614377	ukb-b-11601	Diagnoses - main ICD10: N40 Hyperplasia of prostate || id:ukb-b-11601	TRUE	reported	igd	2	TRUE
rs12416595	G	C	G	C	0.00136352	-0.0110903	0.223989	0.224844	FALSE	TRUE	FALSE	met-d-M_LDL_C_pct	10	22409964	0.00495726	NA	0.0259998	Cholesterol to total lipids ratio in medium LDL || id:met-d-M_LDL_C_pct	Cholesterol to total lipids ratio in medium LDL	Cholesterol to total lipids ratio in medium LDL || ||	TRUE	igd	3.89996e-08	463010	10	0.00024821	22409964	ukb-b-11601	Diagnoses - main ICD10: N40 Hyperplasia of prostate || id:ukb-b-11601	TRUE	reported	igd	2	TRUE
rs1379553	G	A	G	A	-0.00141842	0.00269564	0.208142	0.206552	FALSE	FALSE	FALSE	met-d-M_LDL_C_pct	5	110979116	0.00516316	NA	0.59	Cholesterol to total lipids ratio in medium LDL || id:met-d-M_LDL_C_pct	Cholesterol to total lipids ratio in medium LDL	Cholesterol to total lipids ratio in medium LDL || ||	TRUE	igd	3.09999e-08	463010	5	0.000256289	110979116	ukb-b-11601	Diagnoses - main ICD10: N40 Hyperplasia of prostate || id:ukb-b-11601	TRUE	reported	igd	2	TRUE
rs2556378	G	T	G	T	-0.00169731	0.0024388	0.842826	0.842146	FALSE	FALSE	FALSE	met-d-M_LDL_C_pct	2	60762502	0.00566147	NA	0.52	Cholesterol to total lipids ratio in medium LDL || id:met-d-M_LDL_C_pct	Cholesterol to total lipids ratio in medium LDL	Cholesterol to total lipids ratio in medium LDL || ||	TRUE	igd	2.1e-09	463010	2	0.000283405	60762502	ukb-b-11601	Diagnoses - main ICD10: N40 Hyperplasia of prostate || id:ukb-b-11601	TRUE	reported	igd	2	TRUE
rs3116616	G	C	G	C	0.00156848	-0.00208238	0.215462	0.215591	FALSE	TRUE	FALSE	met-d-M_LDL_C_pct	13	51162913	0.00502583	NA	0.75	Cholesterol to total lipids ratio in medium LDL || id:met-d-M_LDL_C_pct	Cholesterol to total lipids ratio in medium LDL	Cholesterol to total lipids ratio in medium LDL || ||	TRUE	igd	4.20001e-10	463010	13	0.000251111	51162913	ukb-b-11601	Diagnoses - main ICD10: N40 Hyperplasia of prostate || id:ukb-b-11601	TRUE	reported	igd	2	TRUE
rs380286	A	G	A	G	-0.00185552	-0.00185258	0.436842	0.437288	FALSE	FALSE	FALSE	met-d-M_LDL_C_pct	5	1320247	0.00415369	NA	0.58	Cholesterol to total lipids ratio in medium LDL || id:met-d-M_LDL_C_pct	Cholesterol to total lipids ratio in medium LDL	Cholesterol to total lipids ratio in medium LDL || ||	TRUE	igd	4.90004e-19	463010	5	0.000208156	1320247	ukb-b-11601	Diagnoses - main ICD10: N40 Hyperplasia of prostate || id:ukb-b-11601	TRUE	reported	igd	2	TRUE
rs4266963	C	T	C	T	-0.00148575	0.0119433	0.757618	0.757071	FALSE	FALSE	FALSE	met-d-M_LDL_C_pct	10	22344228	0.00482276	NA	0.0129999	Cholesterol to total lipids ratio in medium LDL || id:met-d-M_LDL_C_pct	Cholesterol to total lipids ratio in medium LDL	Cholesterol to total lipids ratio in medium LDL || ||	TRUE	igd	6.90001e-10	463010	10	0.000240848	22344228	ukb-b-11601	Diagnoses - main ICD10: N40 Hyperplasia of prostate || id:ukb-b-11601	TRUE	reported	igd	2	TRUE
rs677394	C	G	C	G	0.00195217	-0.00691981	0.904057	0.903874	FALSE	TRUE	FALSE	met-d-M_LDL_C_pct	5	134607559	0.00709316	NA	0.39	Cholesterol to total lipids ratio in medium LDL || id:met-d-M_LDL_C_pct	Cholesterol to total lipids ratio in medium LDL	Cholesterol to total lipids ratio in medium LDL || ||	TRUE	igd	3.50002e-08	463010	5	0.000354108	134607559	ukb-b-11601	Diagnoses - main ICD10: N40 Hyperplasia of prostate || id:ukb-b-11601	TRUE	reported	igd	2	TRUE
rs9348716	A	G	A	G	-0.0020896	0.019085	0.128218	0.129082	FALSE	FALSE	FALSE	met-d-M_LDL_C_pct	6	26375658	0.00620786	NA	0.00309999	Cholesterol to total lipids ratio in medium LDL || id:met-d-M_LDL_C_pct	Cholesterol to total lipids ratio in medium LDL	Cholesterol to total lipids ratio in medium LDL || ||	TRUE	igd	1.80011e-11	463010	6	0.000311058	26375658	ukb-b-11601	Diagnoses - main ICD10: N40 Hyperplasia of prostate || id:ukb-b-11601	TRUE	reported	igd	2	TRUE
rs10788160	A	G	A	G	0.00211565	-0.00757573	0.251238	0.251625	FALSE	FALSE	FALSE	met-d-M_LDL_CE	10	123033549	0.00477648	NA	0.11	Cholesteryl esters in medium LDL || id:met-d-M_LDL_CE	Cholesteryl esters in medium LDL	Cholesteryl esters in medium LDL || ||	TRUE	igd	6.09958e-19	463010	10	0.000237994	123033549	ukb-b-11601	Diagnoses - main ICD10: N40 Hyperplasia of prostate || id:ukb-b-11601	TRUE	reported	igd	2	TRUE
rs11084596	C	T	C	T	-0.00156003	0.00646189	0.384355	0.384719	FALSE	FALSE	FALSE	met-d-M_LDL_CE	19	32104979	0.0043309	NA	0.11	Cholesteryl esters in medium LDL || id:met-d-M_LDL_CE	Cholesteryl esters in medium LDL	Cholesteryl esters in medium LDL || ||	TRUE	igd	5.60015e-13	463010	19	0.000216373	32104979	ukb-b-11601	Diagnoses - main ICD10: N40 Hyperplasia of prostate || id:ukb-b-11601	TRUE	reported	igd	2	TRUE
rs12131120	A	T	A	T	-0.00116583	0.00582262	0.518798	0.518014	FALSE	TRUE	TRUE	met-d-M_LDL_CE	1	88199778	0.00415473	NA	0.16	Cholesteryl esters in medium LDL || id:met-d-M_LDL_CE	Cholesteryl esters in medium LDL	Cholesteryl esters in medium LDL || ||	TRUE	igd	2e-08	463010	1	0.000207776	88199778	ukb-b-11601	Diagnoses - main ICD10: N40 Hyperplasia of prostate || id:ukb-b-11601	TRUE	reported	igd	2	FALSE
rs12255539	A	G	A	G	0.00176923	0.00198714	0.190997	0.190651	FALSE	FALSE	FALSE	met-d-M_LDL_CE	10	122614377	0.00527711	NA	0.66	Cholesteryl esters in medium LDL || id:met-d-M_LDL_CE	Cholesteryl esters in medium LDL	Cholesteryl esters in medium LDL || ||	TRUE	igd	1.80011e-11	463010	10	0.000263331	122614377	ukb-b-11601	Diagnoses - main ICD10: N40 Hyperplasia of prostate || id:ukb-b-11601	TRUE	reported	igd	2	TRUE
rs12416595	G	C	G	C	0.00136352	-0.0127496	0.223989	0.224844	FALSE	TRUE	FALSE	met-d-M_LDL_CE	10	22409964	0.00496007	NA	0.0129999	Cholesteryl esters in medium LDL || id:met-d-M_LDL_CE	Cholesteryl esters in medium LDL	Cholesteryl esters in medium LDL || ||	TRUE	igd	3.89996e-08	463010	10	0.00024821	22409964	ukb-b-11601	Diagnoses - main ICD10: N40 Hyperplasia of prostate || id:ukb-b-11601	TRUE	reported	igd	2	TRUE
rs1379553	G	A	G	A	-0.00141842	0.00171237	0.208142	0.206552	FALSE	FALSE	FALSE	met-d-M_LDL_CE	5	110979116	0.00516541	NA	0.68	Cholesteryl esters in medium LDL || id:met-d-M_LDL_CE	Cholesteryl esters in medium LDL	Cholesteryl esters in medium LDL || ||	TRUE	igd	3.09999e-08	463010	5	0.000256289	110979116	ukb-b-11601	Diagnoses - main ICD10: N40 Hyperplasia of prostate || id:ukb-b-11601	TRUE	reported	igd	2	TRUE
rs2556378	G	T	G	T	-0.00169731	0.00312078	0.842826	0.842146	FALSE	FALSE	FALSE	met-d-M_LDL_CE	2	60762502	0.00566115	NA	0.6	Cholesteryl esters in medium LDL || id:met-d-M_LDL_CE	Cholesteryl esters in medium LDL	Cholesteryl esters in medium LDL || ||	TRUE	igd	2.1e-09	463010	2	0.000283405	60762502	ukb-b-11601	Diagnoses - main ICD10: N40 Hyperplasia of prostate || id:ukb-b-11601	TRUE	reported	igd	2	TRUE
rs3116616	G	C	G	C	0.00156848	-0.00358264	0.215462	0.215591	FALSE	TRUE	FALSE	met-d-M_LDL_CE	13	51162913	0.00502939	NA	0.42	Cholesteryl esters in medium LDL || id:met-d-M_LDL_CE	Cholesteryl esters in medium LDL	Cholesteryl esters in medium LDL || ||	TRUE	igd	4.20001e-10	463010	13	0.000251111	51162913	ukb-b-11601	Diagnoses - main ICD10: N40 Hyperplasia of prostate || id:ukb-b-11601	TRUE	reported	igd	2	TRUE
rs380286	A	G	A	G	-0.00185552	0.000390851	0.436842	0.437288	FALSE	FALSE	FALSE	met-d-M_LDL_CE	5	1320247	0.0041555	NA	0.89	Cholesteryl esters in medium LDL || id:met-d-M_LDL_CE	Cholesteryl esters in medium LDL	Cholesteryl esters in medium LDL || ||	TRUE	igd	4.90004e-19	463010	5	0.000208156	1320247	ukb-b-11601	Diagnoses - main ICD10: N40 Hyperplasia of prostate || id:ukb-b-11601	TRUE	reported	igd	2	TRUE
rs4266963	C	T	C	T	-0.00148575	0.0134068	0.757618	0.757071	FALSE	FALSE	FALSE	met-d-M_LDL_CE	10	22344228	0.00482549	NA	0.00840001	Cholesteryl esters in medium LDL || id:met-d-M_LDL_CE	Cholesteryl esters in medium LDL	Cholesteryl esters in medium LDL || ||	TRUE	igd	6.90001e-10	463010	10	0.000240848	22344228	ukb-b-11601	Diagnoses - main ICD10: N40 Hyperplasia of prostate || id:ukb-b-11601	TRUE	reported	igd	2	TRUE
rs677394	C	G	C	G	0.00195217	-0.0111008	0.904057	0.903874	FALSE	TRUE	FALSE	met-d-M_LDL_CE	5	134607559	0.00709626	NA	0.1	Cholesteryl esters in medium LDL || id:met-d-M_LDL_CE	Cholesteryl esters in medium LDL	Cholesteryl esters in medium LDL || ||	TRUE	igd	3.50002e-08	463010	5	0.000354108	134607559	ukb-b-11601	Diagnoses - main ICD10: N40 Hyperplasia of prostate || id:ukb-b-11601	TRUE	reported	igd	2	TRUE
rs9348716	A	G	A	G	-0.0020896	0.0133432	0.128218	0.129082	FALSE	FALSE	FALSE	met-d-M_LDL_CE	6	26375658	0.00620873	NA	0.025	Cholesteryl esters in medium LDL || id:met-d-M_LDL_CE	Cholesteryl esters in medium LDL	Cholesteryl esters in medium LDL || ||	TRUE	igd	1.80011e-11	463010	6	0.000311058	26375658	ukb-b-11601	Diagnoses - main ICD10: N40 Hyperplasia of prostate || id:ukb-b-11601	TRUE	reported	igd	2	TRUE
rs10788160	A	G	A	G	0.00211565	-0.00687857	0.251238	0.251625	FALSE	FALSE	FALSE	met-d-M_LDL_FC	10	123033549	0.00476449	NA	0.15	Free cholesterol in medium LDL || id:met-d-M_LDL_FC	Free cholesterol in medium LDL	Free cholesterol in medium LDL || ||	TRUE	igd	6.09958e-19	463010	10	0.000237994	123033549	ukb-b-11601	Diagnoses - main ICD10: N40 Hyperplasia of prostate || id:ukb-b-11601	TRUE	reported	igd	2	TRUE
rs11084596	C	T	C	T	-0.00156003	0.00747556	0.384355	0.384719	FALSE	FALSE	FALSE	met-d-M_LDL_FC	19	32104979	0.00431223	NA	0.0710003	Free cholesterol in medium LDL || id:met-d-M_LDL_FC	Free cholesterol in medium LDL	Free cholesterol in medium LDL || ||	TRUE	igd	5.60015e-13	463010	19	0.000216373	32104979	ukb-b-11601	Diagnoses - main ICD10: N40 Hyperplasia of prostate || id:ukb-b-11601	TRUE	reported	igd	2	TRUE
rs12131120	A	T	A	T	-0.00116583	0.00486031	0.518798	0.518014	FALSE	TRUE	TRUE	met-d-M_LDL_FC	1	88199778	0.00414334	NA	0.26	Free cholesterol in medium LDL || id:met-d-M_LDL_FC	Free cholesterol in medium LDL	Free cholesterol in medium LDL || ||	TRUE	igd	2e-08	463010	1	0.000207776	88199778	ukb-b-11601	Diagnoses - main ICD10: N40 Hyperplasia of prostate || id:ukb-b-11601	TRUE	reported	igd	2	FALSE
rs12255539	A	G	A	G	0.00176923	0.0022872	0.190997	0.190651	FALSE	FALSE	FALSE	met-d-M_LDL_FC	10	122614377	0.00526385	NA	0.68	Free cholesterol in medium LDL || id:met-d-M_LDL_FC	Free cholesterol in medium LDL	Free cholesterol in medium LDL || ||	TRUE	igd	1.80011e-11	463010	10	0.000263331	122614377	ukb-b-11601	Diagnoses - main ICD10: N40 Hyperplasia of prostate || id:ukb-b-11601	TRUE	reported	igd	2	TRUE
rs12416595	G	C	G	C	0.00136352	-0.0131509	0.223989	0.224844	FALSE	TRUE	FALSE	met-d-M_LDL_FC	10	22409964	0.00494761	NA	0.00680002	Free cholesterol in medium LDL || id:met-d-M_LDL_FC	Free cholesterol in medium LDL	Free cholesterol in medium LDL || ||	TRUE	igd	3.89996e-08	463010	10	0.00024821	22409964	ukb-b-11601	Diagnoses - main ICD10: N40 Hyperplasia of prostate || id:ukb-b-11601	TRUE	reported	igd	2	TRUE
rs1379553	G	A	G	A	-0.00141842	0.00152689	0.208142	0.206552	FALSE	FALSE	FALSE	met-d-M_LDL_FC	5	110979116	0.00515284	NA	0.58	Free cholesterol in medium LDL || id:met-d-M_LDL_FC	Free cholesterol in medium LDL	Free cholesterol in medium LDL || ||	TRUE	igd	3.09999e-08	463010	5	0.000256289	110979116	ukb-b-11601	Diagnoses - main ICD10: N40 Hyperplasia of prostate || id:ukb-b-11601	TRUE	reported	igd	2	TRUE
rs2556378	G	T	G	T	-0.00169731	0.00044314	0.842826	0.842146	FALSE	FALSE	FALSE	met-d-M_LDL_FC	2	60762502	0.00564747	NA	0.96	Free cholesterol in medium LDL || id:met-d-M_LDL_FC	Free cholesterol in medium LDL	Free cholesterol in medium LDL || ||	TRUE	igd	2.1e-09	463010	2	0.000283405	60762502	ukb-b-11601	Diagnoses - main ICD10: N40 Hyperplasia of prostate || id:ukb-b-11601	TRUE	reported	igd	2	TRUE
rs3116616	G	C	G	C	0.00156848	-0.00440284	0.215462	0.215591	FALSE	TRUE	FALSE	met-d-M_LDL_FC	13	51162913	0.00501642	NA	0.41	Free cholesterol in medium LDL || id:met-d-M_LDL_FC	Free cholesterol in medium LDL	Free cholesterol in medium LDL || ||	TRUE	igd	4.20001e-10	463010	13	0.000251111	51162913	ukb-b-11601	Diagnoses - main ICD10: N40 Hyperplasia of prostate || id:ukb-b-11601	TRUE	reported	igd	2	TRUE
rs380286	A	G	A	G	-0.00185552	0.00133676	0.436842	0.437288	FALSE	FALSE	FALSE	met-d-M_LDL_FC	5	1320247	0.00414539	NA	0.77	Free cholesterol in medium LDL || id:met-d-M_LDL_FC	Free cholesterol in medium LDL	Free cholesterol in medium LDL || ||	TRUE	igd	4.90004e-19	463010	5	0.000208156	1320247	ukb-b-11601	Diagnoses - main ICD10: N40 Hyperplasia of prostate || id:ukb-b-11601	TRUE	reported	igd	2	TRUE
rs4266963	C	T	C	T	-0.00148575	0.0133534	0.757618	0.757071	FALSE	FALSE	FALSE	met-d-M_LDL_FC	10	22344228	0.00481337	NA	0.00700003	Free cholesterol in medium LDL || id:met-d-M_LDL_FC	Free cholesterol in medium LDL	Free cholesterol in medium LDL || ||	TRUE	igd	6.90001e-10	463010	10	0.000240848	22344228	ukb-b-11601	Diagnoses - main ICD10: N40 Hyperplasia of prostate || id:ukb-b-11601	TRUE	reported	igd	2	TRUE
rs677394	C	G	C	G	0.00195217	-0.00934071	0.904057	0.903874	FALSE	TRUE	FALSE	met-d-M_LDL_FC	5	134607559	0.00707899	NA	0.19	Free cholesterol in medium LDL || id:met-d-M_LDL_FC	Free cholesterol in medium LDL	Free cholesterol in medium LDL || ||	TRUE	igd	3.50002e-08	463010	5	0.000354108	134607559	ukb-b-11601	Diagnoses - main ICD10: N40 Hyperplasia of prostate || id:ukb-b-11601	TRUE	reported	igd	2	TRUE
rs9348716	A	G	A	G	-0.0020896	0.0196229	0.128218	0.129082	FALSE	FALSE	FALSE	met-d-M_LDL_FC	6	26375658	0.00619414	NA	0.0015	Free cholesterol in medium LDL || id:met-d-M_LDL_FC	Free cholesterol in medium LDL	Free cholesterol in medium LDL || ||	TRUE	igd	1.80011e-11	463010	6	0.000311058	26375658	ukb-b-11601	Diagnoses - main ICD10: N40 Hyperplasia of prostate || id:ukb-b-11601	TRUE	reported	igd	2	TRUE
rs10788160	A	G	A	G	0.00211565	-0.00764245	0.251238	0.251625	FALSE	FALSE	FALSE	met-d-M_LDL_L	10	123033549	0.0047768	NA	0.11	Total lipids in medium LDL || id:met-d-M_LDL_L	Total lipids in medium LDL	Total lipids in medium LDL || ||	TRUE	igd	6.09958e-19	463010	10	0.000237994	123033549	ukb-b-11601	Diagnoses - main ICD10: N40 Hyperplasia of prostate || id:ukb-b-11601	TRUE	reported	igd	2	TRUE
rs11084596	C	T	C	T	-0.00156003	0.00691949	0.384355	0.384719	FALSE	FALSE	FALSE	met-d-M_LDL_L	19	32104979	0.00432891	NA	0.0899995	Total lipids in medium LDL || id:met-d-M_LDL_L	Total lipids in medium LDL	Total lipids in medium LDL || ||	TRUE	igd	5.60015e-13	463010	19	0.000216373	32104979	ukb-b-11601	Diagnoses - main ICD10: N40 Hyperplasia of prostate || id:ukb-b-11601	TRUE	reported	igd	2	TRUE
rs12131120	A	T	A	T	-0.00116583	0.00573304	0.518798	0.518014	FALSE	TRUE	TRUE	met-d-M_LDL_L	1	88199778	0.00415467	NA	0.17	Total lipids in medium LDL || id:met-d-M_LDL_L	Total lipids in medium LDL	Total lipids in medium LDL || ||	TRUE	igd	2e-08	463010	1	0.000207776	88199778	ukb-b-11601	Diagnoses - main ICD10: N40 Hyperplasia of prostate || id:ukb-b-11601	TRUE	reported	igd	2	FALSE
rs12255539	A	G	A	G	0.00176923	0.0022817	0.190997	0.190651	FALSE	FALSE	FALSE	met-d-M_LDL_L	10	122614377	0.00527746	NA	0.630001	Total lipids in medium LDL || id:met-d-M_LDL_L	Total lipids in medium LDL	Total lipids in medium LDL || ||	TRUE	igd	1.80011e-11	463010	10	0.000263331	122614377	ukb-b-11601	Diagnoses - main ICD10: N40 Hyperplasia of prostate || id:ukb-b-11601	TRUE	reported	igd	2	TRUE
rs12416595	G	C	G	C	0.00136352	-0.0127078	0.223989	0.224844	FALSE	TRUE	FALSE	met-d-M_LDL_L	10	22409964	0.00496039	NA	0.012	Total lipids in medium LDL || id:met-d-M_LDL_L	Total lipids in medium LDL	Total lipids in medium LDL || ||	TRUE	igd	3.89996e-08	463010	10	0.00024821	22409964	ukb-b-11601	Diagnoses - main ICD10: N40 Hyperplasia of prostate || id:ukb-b-11601	TRUE	reported	igd	2	TRUE
rs1379553	G	A	G	A	-0.00141842	0.00150613	0.208142	0.206552	FALSE	FALSE	FALSE	met-d-M_LDL_L	5	110979116	0.00516579	NA	0.69	Total lipids in medium LDL || id:met-d-M_LDL_L	Total lipids in medium LDL	Total lipids in medium LDL || ||	TRUE	igd	3.09999e-08	463010	5	0.000256289	110979116	ukb-b-11601	Diagnoses - main ICD10: N40 Hyperplasia of prostate || id:ukb-b-11601	TRUE	reported	igd	2	TRUE
rs2556378	G	T	G	T	-0.00169731	0.00240181	0.842826	0.842146	FALSE	FALSE	FALSE	met-d-M_LDL_L	2	60762502	0.00566143	NA	0.69	Total lipids in medium LDL || id:met-d-M_LDL_L	Total lipids in medium LDL	Total lipids in medium LDL || ||	TRUE	igd	2.1e-09	463010	2	0.000283405	60762502	ukb-b-11601	Diagnoses - main ICD10: N40 Hyperplasia of prostate || id:ukb-b-11601	TRUE	reported	igd	2	TRUE
rs3116616	G	C	G	C	0.00156848	-0.00388888	0.215462	0.215591	FALSE	TRUE	FALSE	met-d-M_LDL_L	13	51162913	0.00502969	NA	0.41	Total lipids in medium LDL || id:met-d-M_LDL_L	Total lipids in medium LDL	Total lipids in medium LDL || ||	TRUE	igd	4.20001e-10	463010	13	0.000251111	51162913	ukb-b-11601	Diagnoses - main ICD10: N40 Hyperplasia of prostate || id:ukb-b-11601	TRUE	reported	igd	2	TRUE
rs380286	A	G	A	G	-0.00185552	0.000771665	0.436842	0.437288	FALSE	FALSE	FALSE	met-d-M_LDL_L	5	1320247	0.0041558	NA	1	Total lipids in medium LDL || id:met-d-M_LDL_L	Total lipids in medium LDL	Total lipids in medium LDL || ||	TRUE	igd	4.90004e-19	463010	5	0.000208156	1320247	ukb-b-11601	Diagnoses - main ICD10: N40 Hyperplasia of prostate || id:ukb-b-11601	TRUE	reported	igd	2	TRUE
rs4266963	C	T	C	T	-0.00148575	0.0133248	0.757618	0.757071	FALSE	FALSE	FALSE	met-d-M_LDL_L	10	22344228	0.00482581	NA	0.00870001	Total lipids in medium LDL || id:met-d-M_LDL_L	Total lipids in medium LDL	Total lipids in medium LDL || ||	TRUE	igd	6.90001e-10	463010	10	0.000240848	22344228	ukb-b-11601	Diagnoses - main ICD10: N40 Hyperplasia of prostate || id:ukb-b-11601	TRUE	reported	igd	2	TRUE
rs677394	C	G	C	G	0.00195217	-0.0108258	0.904057	0.903874	FALSE	TRUE	FALSE	met-d-M_LDL_L	5	134607559	0.00709677	NA	0.12	Total lipids in medium LDL || id:met-d-M_LDL_L	Total lipids in medium LDL	Total lipids in medium LDL || ||	TRUE	igd	3.50002e-08	463010	5	0.000354108	134607559	ukb-b-11601	Diagnoses - main ICD10: N40 Hyperplasia of prostate || id:ukb-b-11601	TRUE	reported	igd	2	TRUE
rs9348716	A	G	A	G	-0.0020896	0.0145375	0.128218	0.129082	FALSE	FALSE	FALSE	met-d-M_LDL_L	6	26375658	0.00620944	NA	0.0140001	Total lipids in medium LDL || id:met-d-M_LDL_L	Total lipids in medium LDL	Total lipids in medium LDL || ||	TRUE	igd	1.80011e-11	463010	6	0.000311058	26375658	ukb-b-11601	Diagnoses - main ICD10: N40 Hyperplasia of prostate || id:ukb-b-11601	TRUE	reported	igd	2	TRUE
rs10788160	A	G	A	G	0.00211565	-0.00482042	0.251238	0.251625	FALSE	FALSE	FALSE	met-d-M_LDL_P	10	123033549	0.00478335	NA	0.33	Concentration of medium LDL particles || id:met-d-M_LDL_P	Concentration of medium LDL particles	Concentration of medium LDL particles || ||	TRUE	igd	6.09958e-19	463010	10	0.000237994	123033549	ukb-b-11601	Diagnoses - main ICD10: N40 Hyperplasia of prostate || id:ukb-b-11601	TRUE	reported	igd	2	TRUE
rs11084596	C	T	C	T	-0.00156003	0.00684175	0.384355	0.384719	FALSE	FALSE	FALSE	met-d-M_LDL_P	19	32104979	0.00433789	NA	0.11	Concentration of medium LDL particles || id:met-d-M_LDL_P	Concentration of medium LDL particles	Concentration of medium LDL particles || ||	TRUE	igd	5.60015e-13	463010	19	0.000216373	32104979	ukb-b-11601	Diagnoses - main ICD10: N40 Hyperplasia of prostate || id:ukb-b-11601	TRUE	reported	igd	2	TRUE
rs12131120	A	T	A	T	-0.00116583	0.00524315	0.518798	0.518014	FALSE	TRUE	TRUE	met-d-M_LDL_P	1	88199778	0.00416115	NA	0.22	Concentration of medium LDL particles || id:met-d-M_LDL_P	Concentration of medium LDL particles	Concentration of medium LDL particles || ||	TRUE	igd	2e-08	463010	1	0.000207776	88199778	ukb-b-11601	Diagnoses - main ICD10: N40 Hyperplasia of prostate || id:ukb-b-11601	TRUE	reported	igd	2	FALSE
rs12255539	A	G	A	G	0.00176923	0.00142087	0.190997	0.190651	FALSE	FALSE	FALSE	met-d-M_LDL_P	10	122614377	0.00528469	NA	0.760001	Concentration of medium LDL particles || id:met-d-M_LDL_P	Concentration of medium LDL particles	Concentration of medium LDL particles || ||	TRUE	igd	1.80011e-11	463010	10	0.000263331	122614377	ukb-b-11601	Diagnoses - main ICD10: N40 Hyperplasia of prostate || id:ukb-b-11601	TRUE	reported	igd	2	TRUE
rs12416595	G	C	G	C	0.00136352	-0.0122644	0.223989	0.224844	FALSE	TRUE	FALSE	met-d-M_LDL_P	10	22409964	0.0049672	NA	0.015	Concentration of medium LDL particles || id:met-d-M_LDL_P	Concentration of medium LDL particles	Concentration of medium LDL particles || ||	TRUE	igd	3.89996e-08	463010	10	0.00024821	22409964	ukb-b-11601	Diagnoses - main ICD10: N40 Hyperplasia of prostate || id:ukb-b-11601	TRUE	reported	igd	2	TRUE
rs1379553	G	A	G	A	-0.00141842	0.00121804	0.208142	0.206552	FALSE	FALSE	FALSE	met-d-M_LDL_P	5	110979116	0.0051726	NA	0.69	Concentration of medium LDL particles || id:met-d-M_LDL_P	Concentration of medium LDL particles	Concentration of medium LDL particles || ||	TRUE	igd	3.09999e-08	463010	5	0.000256289	110979116	ukb-b-11601	Diagnoses - main ICD10: N40 Hyperplasia of prostate || id:ukb-b-11601	TRUE	reported	igd	2	TRUE
rs2556378	G	T	G	T	-0.00169731	0.00379728	0.842826	0.842146	FALSE	FALSE	FALSE	met-d-M_LDL_P	2	60762502	0.00566998	NA	0.54	Concentration of medium LDL particles || id:met-d-M_LDL_P	Concentration of medium LDL particles	Concentration of medium LDL particles || ||	TRUE	igd	2.1e-09	463010	2	0.000283405	60762502	ukb-b-11601	Diagnoses - main ICD10: N40 Hyperplasia of prostate || id:ukb-b-11601	TRUE	reported	igd	2	TRUE
rs3116616	G	C	G	C	0.00156848	-0.00451049	0.215462	0.215591	FALSE	TRUE	FALSE	met-d-M_LDL_P	13	51162913	0.00503638	NA	0.29	Concentration of medium LDL particles || id:met-d-M_LDL_P	Concentration of medium LDL particles	Concentration of medium LDL particles || ||	TRUE	igd	4.20001e-10	463010	13	0.000251111	51162913	ukb-b-11601	Diagnoses - main ICD10: N40 Hyperplasia of prostate || id:ukb-b-11601	TRUE	reported	igd	2	TRUE
rs380286	A	G	A	G	-0.00185552	8.87781e-06	0.436842	0.437288	FALSE	FALSE	FALSE	met-d-M_LDL_P	5	1320247	0.00416128	NA	0.87	Concentration of medium LDL particles || id:met-d-M_LDL_P	Concentration of medium LDL particles	Concentration of medium LDL particles || ||	TRUE	igd	4.90004e-19	463010	5	0.000208156	1320247	ukb-b-11601	Diagnoses - main ICD10: N40 Hyperplasia of prostate || id:ukb-b-11601	TRUE	reported	igd	2	TRUE
rs4266963	C	T	C	T	-0.00148575	0.0134717	0.757618	0.757071	FALSE	FALSE	FALSE	met-d-M_LDL_P	10	22344228	0.00483243	NA	0.00739997	Concentration of medium LDL particles || id:met-d-M_LDL_P	Concentration of medium LDL particles	Concentration of medium LDL particles || ||	TRUE	igd	6.90001e-10	463010	10	0.000240848	22344228	ukb-b-11601	Diagnoses - main ICD10: N40 Hyperplasia of prostate || id:ukb-b-11601	TRUE	reported	igd	2	TRUE
rs677394	C	G	C	G	0.00195217	-0.0117474	0.904057	0.903874	FALSE	TRUE	FALSE	met-d-M_LDL_P	5	134607559	0.00710614	NA	0.0850002	Concentration of medium LDL particles || id:met-d-M_LDL_P	Concentration of medium LDL particles	Concentration of medium LDL particles || ||	TRUE	igd	3.50002e-08	463010	5	0.000354108	134607559	ukb-b-11601	Diagnoses - main ICD10: N40 Hyperplasia of prostate || id:ukb-b-11601	TRUE	reported	igd	2	TRUE
rs9348716	A	G	A	G	-0.0020896	0.0161401	0.128218	0.129082	FALSE	FALSE	FALSE	met-d-M_LDL_P	6	26375658	0.0062181	NA	0.0109999	Concentration of medium LDL particles || id:met-d-M_LDL_P	Concentration of medium LDL particles	Concentration of medium LDL particles || ||	TRUE	igd	1.80011e-11	463010	6	0.000311058	26375658	ukb-b-11601	Diagnoses - main ICD10: N40 Hyperplasia of prostate || id:ukb-b-11601	TRUE	reported	igd	2	TRUE
rs10788160	A	G	A	G	0.00211565	-0.00786496	0.251238	0.251625	FALSE	FALSE	FALSE	met-d-M_LDL_PL	10	123033549	0.00477695	NA	0.0969996	Phospholipids in medium LDL || id:met-d-M_LDL_PL	Phospholipids in medium LDL	Phospholipids in medium LDL || ||	TRUE	igd	6.09958e-19	463010	10	0.000237994	123033549	ukb-b-11601	Diagnoses - main ICD10: N40 Hyperplasia of prostate || id:ukb-b-11601	TRUE	reported	igd	2	TRUE
rs11084596	C	T	C	T	-0.00156003	0.00756952	0.384355	0.384719	FALSE	FALSE	FALSE	met-d-M_LDL_PL	19	32104979	0.00432648	NA	0.064	Phospholipids in medium LDL || id:met-d-M_LDL_PL	Phospholipids in medium LDL	Phospholipids in medium LDL || ||	TRUE	igd	5.60015e-13	463010	19	0.000216373	32104979	ukb-b-11601	Diagnoses - main ICD10: N40 Hyperplasia of prostate || id:ukb-b-11601	TRUE	reported	igd	2	TRUE
rs12131120	A	T	A	T	-0.00116583	0.00563418	0.518798	0.518014	FALSE	TRUE	TRUE	met-d-M_LDL_PL	1	88199778	0.00415451	NA	0.18	Phospholipids in medium LDL || id:met-d-M_LDL_PL	Phospholipids in medium LDL	Phospholipids in medium LDL || ||	TRUE	igd	2e-08	463010	1	0.000207776	88199778	ukb-b-11601	Diagnoses - main ICD10: N40 Hyperplasia of prostate || id:ukb-b-11601	TRUE	reported	igd	2	FALSE
rs12255539	A	G	A	G	0.00176923	0.00287942	0.190997	0.190651	FALSE	FALSE	FALSE	met-d-M_LDL_PL	10	122614377	0.00527762	NA	0.57	Phospholipids in medium LDL || id:met-d-M_LDL_PL	Phospholipids in medium LDL	Phospholipids in medium LDL || ||	TRUE	igd	1.80011e-11	463010	10	0.000263331	122614377	ukb-b-11601	Diagnoses - main ICD10: N40 Hyperplasia of prostate || id:ukb-b-11601	TRUE	reported	igd	2	TRUE
rs12416595	G	C	G	C	0.00136352	-0.0123674	0.223989	0.224844	FALSE	TRUE	FALSE	met-d-M_LDL_PL	10	22409964	0.00496055	NA	0.0129999	Phospholipids in medium LDL || id:met-d-M_LDL_PL	Phospholipids in medium LDL	Phospholipids in medium LDL || ||	TRUE	igd	3.89996e-08	463010	10	0.00024821	22409964	ukb-b-11601	Diagnoses - main ICD10: N40 Hyperplasia of prostate || id:ukb-b-11601	TRUE	reported	igd	2	TRUE
rs1379553	G	A	G	A	-0.00141842	0.0012841	0.208142	0.206552	FALSE	FALSE	FALSE	met-d-M_LDL_PL	5	110979116	0.00516606	NA	0.709999	Phospholipids in medium LDL || id:met-d-M_LDL_PL	Phospholipids in medium LDL	Phospholipids in medium LDL || ||	TRUE	igd	3.09999e-08	463010	5	0.000256289	110979116	ukb-b-11601	Diagnoses - main ICD10: N40 Hyperplasia of prostate || id:ukb-b-11601	TRUE	reported	igd	2	TRUE
rs2556378	G	T	G	T	-0.00169731	0.00188655	0.842826	0.842146	FALSE	FALSE	FALSE	met-d-M_LDL_PL	2	60762502	0.00566153	NA	0.74	Phospholipids in medium LDL || id:met-d-M_LDL_PL	Phospholipids in medium LDL	Phospholipids in medium LDL || ||	TRUE	igd	2.1e-09	463010	2	0.000283405	60762502	ukb-b-11601	Diagnoses - main ICD10: N40 Hyperplasia of prostate || id:ukb-b-11601	TRUE	reported	igd	2	TRUE
rs3116616	G	C	G	C	0.00156848	-0.0039356	0.215462	0.215591	FALSE	TRUE	FALSE	met-d-M_LDL_PL	13	51162913	0.00502973	NA	0.450001	Phospholipids in medium LDL || id:met-d-M_LDL_PL	Phospholipids in medium LDL	Phospholipids in medium LDL || ||	TRUE	igd	4.20001e-10	463010	13	0.000251111	51162913	ukb-b-11601	Diagnoses - main ICD10: N40 Hyperplasia of prostate || id:ukb-b-11601	TRUE	reported	igd	2	TRUE
rs380286	A	G	A	G	-0.00185552	0.00115454	0.436842	0.437288	FALSE	FALSE	FALSE	met-d-M_LDL_PL	5	1320247	0.00415602	NA	0.89	Phospholipids in medium LDL || id:met-d-M_LDL_PL	Phospholipids in medium LDL	Phospholipids in medium LDL || ||	TRUE	igd	4.90004e-19	463010	5	0.000208156	1320247	ukb-b-11601	Diagnoses - main ICD10: N40 Hyperplasia of prostate || id:ukb-b-11601	TRUE	reported	igd	2	TRUE
rs4266963	C	T	C	T	-0.00148575	0.0132558	0.757618	0.757071	FALSE	FALSE	FALSE	met-d-M_LDL_PL	10	22344228	0.00482596	NA	0.00899995	Phospholipids in medium LDL || id:met-d-M_LDL_PL	Phospholipids in medium LDL	Phospholipids in medium LDL || ||	TRUE	igd	6.90001e-10	463010	10	0.000240848	22344228	ukb-b-11601	Diagnoses - main ICD10: N40 Hyperplasia of prostate || id:ukb-b-11601	TRUE	reported	igd	2	TRUE
rs677394	C	G	C	G	0.00195217	-0.011614	0.904057	0.903874	FALSE	TRUE	FALSE	met-d-M_LDL_PL	5	134607559	0.00709714	NA	0.0969996	Phospholipids in medium LDL || id:met-d-M_LDL_PL	Phospholipids in medium LDL	Phospholipids in medium LDL || ||	TRUE	igd	3.50002e-08	463010	5	0.000354108	134607559	ukb-b-11601	Diagnoses - main ICD10: N40 Hyperplasia of prostate || id:ukb-b-11601	TRUE	reported	igd	2	TRUE
rs9348716	A	G	A	G	-0.0020896	0.0154012	0.128218	0.129082	FALSE	FALSE	FALSE	met-d-M_LDL_PL	6	26375658	0.00620992	NA	0.00940005	Phospholipids in medium LDL || id:met-d-M_LDL_PL	Phospholipids in medium LDL	Phospholipids in medium LDL || ||	TRUE	igd	1.80011e-11	463010	6	0.000311058	26375658	ukb-b-11601	Diagnoses - main ICD10: N40 Hyperplasia of prostate || id:ukb-b-11601	TRUE	reported	igd	2	TRUE
rs10788160	A	G	A	G	0.00211565	0.0055799	0.251238	0.251625	FALSE	FALSE	FALSE	met-d-M_LDL_TG_pct	10	123033549	0.00471075	NA	0.14	Triglycerides to total lipids ratio in medium LDL || id:met-d-M_LDL_TG_pct	Triglycerides to total lipids ratio in medium LDL	Triglycerides to total lipids ratio in medium LDL || ||	TRUE	igd	6.09958e-19	463010	10	0.000237994	123033549	ukb-b-11601	Diagnoses - main ICD10: N40 Hyperplasia of prostate || id:ukb-b-11601	TRUE	reported	igd	2	TRUE
rs11084596	C	T	C	T	-0.00156003	-0.00601335	0.384355	0.384719	FALSE	FALSE	FALSE	met-d-M_LDL_TG_pct	19	32104979	0.00426601	NA	0.15	Triglycerides to total lipids ratio in medium LDL || id:met-d-M_LDL_TG_pct	Triglycerides to total lipids ratio in medium LDL	Triglycerides to total lipids ratio in medium LDL || ||	TRUE	igd	5.60015e-13	463010	19	0.000216373	32104979	ukb-b-11601	Diagnoses - main ICD10: N40 Hyperplasia of prostate || id:ukb-b-11601	TRUE	reported	igd	2	TRUE
rs12131120	A	T	A	T	-0.00116583	-0.00209143	0.518798	0.518014	FALSE	TRUE	TRUE	met-d-M_LDL_TG_pct	1	88199778	0.00409645	NA	0.87	Triglycerides to total lipids ratio in medium LDL || id:met-d-M_LDL_TG_pct	Triglycerides to total lipids ratio in medium LDL	Triglycerides to total lipids ratio in medium LDL || ||	TRUE	igd	2e-08	463010	1	0.000207776	88199778	ukb-b-11601	Diagnoses - main ICD10: N40 Hyperplasia of prostate || id:ukb-b-11601	TRUE	reported	igd	2	FALSE
rs12255539	A	G	A	G	0.00176923	-0.00356851	0.190997	0.190651	FALSE	FALSE	FALSE	met-d-M_LDL_TG_pct	10	122614377	0.00520449	NA	0.42	Triglycerides to total lipids ratio in medium LDL || id:met-d-M_LDL_TG_pct	Triglycerides to total lipids ratio in medium LDL	Triglycerides to total lipids ratio in medium LDL || ||	TRUE	igd	1.80011e-11	463010	10	0.000263331	122614377	ukb-b-11601	Diagnoses - main ICD10: N40 Hyperplasia of prostate || id:ukb-b-11601	TRUE	reported	igd	2	TRUE
rs12416595	G	C	G	C	0.00136352	0.00938593	0.223989	0.224844	FALSE	TRUE	FALSE	met-d-M_LDL_TG_pct	10	22409964	0.00489181	NA	0.0449997	Triglycerides to total lipids ratio in medium LDL || id:met-d-M_LDL_TG_pct	Triglycerides to total lipids ratio in medium LDL	Triglycerides to total lipids ratio in medium LDL || ||	TRUE	igd	3.89996e-08	463010	10	0.00024821	22409964	ukb-b-11601	Diagnoses - main ICD10: N40 Hyperplasia of prostate || id:ukb-b-11601	TRUE	reported	igd	2	TRUE
rs1379553	G	A	G	A	-0.00141842	-0.00205718	0.208142	0.206552	FALSE	FALSE	FALSE	met-d-M_LDL_TG_pct	5	110979116	0.00509537	NA	0.51	Triglycerides to total lipids ratio in medium LDL || id:met-d-M_LDL_TG_pct	Triglycerides to total lipids ratio in medium LDL	Triglycerides to total lipids ratio in medium LDL || ||	TRUE	igd	3.09999e-08	463010	5	0.000256289	110979116	ukb-b-11601	Diagnoses - main ICD10: N40 Hyperplasia of prostate || id:ukb-b-11601	TRUE	reported	igd	2	TRUE
rs2556378	G	T	G	T	-0.00169731	0.00118102	0.842826	0.842146	FALSE	FALSE	FALSE	met-d-M_LDL_TG_pct	2	60762502	0.00558309	NA	0.94	Triglycerides to total lipids ratio in medium LDL || id:met-d-M_LDL_TG_pct	Triglycerides to total lipids ratio in medium LDL	Triglycerides to total lipids ratio in medium LDL || ||	TRUE	igd	2.1e-09	463010	2	0.000283405	60762502	ukb-b-11601	Diagnoses - main ICD10: N40 Hyperplasia of prostate || id:ukb-b-11601	TRUE	reported	igd	2	TRUE
rs3116616	G	C	G	C	0.00156848	0.00206312	0.215462	0.215591	FALSE	TRUE	FALSE	met-d-M_LDL_TG_pct	13	51162913	0.00496028	NA	0.75	Triglycerides to total lipids ratio in medium LDL || id:met-d-M_LDL_TG_pct	Triglycerides to total lipids ratio in medium LDL	Triglycerides to total lipids ratio in medium LDL || ||	TRUE	igd	4.20001e-10	463010	13	0.000251111	51162913	ukb-b-11601	Diagnoses - main ICD10: N40 Hyperplasia of prostate || id:ukb-b-11601	TRUE	reported	igd	2	TRUE
rs380286	A	G	A	G	-0.00185552	0.00178385	0.436842	0.437288	FALSE	FALSE	FALSE	met-d-M_LDL_TG_pct	5	1320247	0.00409915	NA	0.79	Triglycerides to total lipids ratio in medium LDL || id:met-d-M_LDL_TG_pct	Triglycerides to total lipids ratio in medium LDL	Triglycerides to total lipids ratio in medium LDL || ||	TRUE	igd	4.90004e-19	463010	5	0.000208156	1320247	ukb-b-11601	Diagnoses - main ICD10: N40 Hyperplasia of prostate || id:ukb-b-11601	TRUE	reported	igd	2	TRUE
rs4266963	C	T	C	T	-0.00148575	-0.0107326	0.757618	0.757071	FALSE	FALSE	FALSE	met-d-M_LDL_TG_pct	10	22344228	0.00475909	NA	0.0230001	Triglycerides to total lipids ratio in medium LDL || id:met-d-M_LDL_TG_pct	Triglycerides to total lipids ratio in medium LDL	Triglycerides to total lipids ratio in medium LDL || ||	TRUE	igd	6.90001e-10	463010	10	0.000240848	22344228	ukb-b-11601	Diagnoses - main ICD10: N40 Hyperplasia of prostate || id:ukb-b-11601	TRUE	reported	igd	2	TRUE
rs677394	C	G	C	G	0.00195217	0.0110633	0.904057	0.903874	FALSE	TRUE	FALSE	met-d-M_LDL_TG_pct	5	134607559	0.00700003	NA	0.21	Triglycerides to total lipids ratio in medium LDL || id:met-d-M_LDL_TG_pct	Triglycerides to total lipids ratio in medium LDL	Triglycerides to total lipids ratio in medium LDL || ||	TRUE	igd	3.50002e-08	463010	5	0.000354108	134607559	ukb-b-11601	Diagnoses - main ICD10: N40 Hyperplasia of prostate || id:ukb-b-11601	TRUE	reported	igd	2	TRUE
rs9348716	A	G	A	G	-0.0020896	-0.0214969	0.128218	0.129082	FALSE	FALSE	FALSE	met-d-M_LDL_TG_pct	6	26375658	0.00612257	NA	0.000569994	Triglycerides to total lipids ratio in medium LDL || id:met-d-M_LDL_TG_pct	Triglycerides to total lipids ratio in medium LDL	Triglycerides to total lipids ratio in medium LDL || ||	TRUE	igd	1.80011e-11	463010	6	0.000311058	26375658	ukb-b-11601	Diagnoses - main ICD10: N40 Hyperplasia of prostate || id:ukb-b-11601	TRUE	reported	igd	2	TRUE
rs10788160	A	G	A	G	0.00211565	-0.00614476	0.251238	0.251625	FALSE	FALSE	FALSE	met-d-M_VLDL_C	10	123033549	0.00475667	NA	0.25	Cholesterol in medium VLDL || id:met-d-M_VLDL_C	Cholesterol in medium VLDL	Cholesterol in medium VLDL || ||	TRUE	igd	6.09958e-19	463010	10	0.000237994	123033549	ukb-b-11601	Diagnoses - main ICD10: N40 Hyperplasia of prostate || id:ukb-b-11601	TRUE	reported	igd	2	TRUE
rs11084596	C	T	C	T	-0.00156003	0.00399115	0.384355	0.384719	FALSE	FALSE	FALSE	met-d-M_VLDL_C	19	32104979	0.00431244	NA	0.36	Cholesterol in medium VLDL || id:met-d-M_VLDL_C	Cholesterol in medium VLDL	Cholesterol in medium VLDL || ||	TRUE	igd	5.60015e-13	463010	19	0.000216373	32104979	ukb-b-11601	Diagnoses - main ICD10: N40 Hyperplasia of prostate || id:ukb-b-11601	TRUE	reported	igd	2	TRUE
rs12131120	A	T	A	T	-0.00116583	0.00456825	0.518798	0.518014	FALSE	TRUE	TRUE	met-d-M_VLDL_C	1	88199778	0.00413679	NA	0.27	Cholesterol in medium VLDL || id:met-d-M_VLDL_C	Cholesterol in medium VLDL	Cholesterol in medium VLDL || ||	TRUE	igd	2e-08	463010	1	0.000207776	88199778	ukb-b-11601	Diagnoses - main ICD10: N40 Hyperplasia of prostate || id:ukb-b-11601	TRUE	reported	igd	2	FALSE
rs12255539	A	G	A	G	0.00176923	0.00230746	0.190997	0.190651	FALSE	FALSE	FALSE	met-d-M_VLDL_C	10	122614377	0.00525522	NA	0.709999	Cholesterol in medium VLDL || id:met-d-M_VLDL_C	Cholesterol in medium VLDL	Cholesterol in medium VLDL || ||	TRUE	igd	1.80011e-11	463010	10	0.000263331	122614377	ukb-b-11601	Diagnoses - main ICD10: N40 Hyperplasia of prostate || id:ukb-b-11601	TRUE	reported	igd	2	TRUE
rs12416595	G	C	G	C	0.00136352	-0.0113234	0.223989	0.224844	FALSE	TRUE	FALSE	met-d-M_VLDL_C	10	22409964	0.00493949	NA	0.0239999	Cholesterol in medium VLDL || id:met-d-M_VLDL_C	Cholesterol in medium VLDL	Cholesterol in medium VLDL || ||	TRUE	igd	3.89996e-08	463010	10	0.00024821	22409964	ukb-b-11601	Diagnoses - main ICD10: N40 Hyperplasia of prostate || id:ukb-b-11601	TRUE	reported	igd	2	TRUE
rs1379553	G	A	G	A	-0.00141842	-0.000998748	0.208142	0.206552	FALSE	FALSE	FALSE	met-d-M_VLDL_C	5	110979116	0.00514379	NA	0.98	Cholesterol in medium VLDL || id:met-d-M_VLDL_C	Cholesterol in medium VLDL	Cholesterol in medium VLDL || ||	TRUE	igd	3.09999e-08	463010	5	0.000256289	110979116	ukb-b-11601	Diagnoses - main ICD10: N40 Hyperplasia of prostate || id:ukb-b-11601	TRUE	reported	igd	2	TRUE
rs2556378	G	T	G	T	-0.00169731	0.00102279	0.842826	0.842146	FALSE	FALSE	FALSE	met-d-M_VLDL_C	2	60762502	0.00563753	NA	0.91	Cholesterol in medium VLDL || id:met-d-M_VLDL_C	Cholesterol in medium VLDL	Cholesterol in medium VLDL || ||	TRUE	igd	2.1e-09	463010	2	0.000283405	60762502	ukb-b-11601	Diagnoses - main ICD10: N40 Hyperplasia of prostate || id:ukb-b-11601	TRUE	reported	igd	2	TRUE
rs3116616	G	C	G	C	0.00156848	-0.00466282	0.215462	0.215591	FALSE	TRUE	FALSE	met-d-M_VLDL_C	13	51162913	0.00500851	NA	0.28	Cholesterol in medium VLDL || id:met-d-M_VLDL_C	Cholesterol in medium VLDL	Cholesterol in medium VLDL || ||	TRUE	igd	4.20001e-10	463010	13	0.000251111	51162913	ukb-b-11601	Diagnoses - main ICD10: N40 Hyperplasia of prostate || id:ukb-b-11601	TRUE	reported	igd	2	TRUE
rs380286	A	G	A	G	-0.00185552	0.000642167	0.436842	0.437288	FALSE	FALSE	FALSE	met-d-M_VLDL_C	5	1320247	0.0041381	NA	0.98	Cholesterol in medium VLDL || id:met-d-M_VLDL_C	Cholesterol in medium VLDL	Cholesterol in medium VLDL || ||	TRUE	igd	4.90004e-19	463010	5	0.000208156	1320247	ukb-b-11601	Diagnoses - main ICD10: N40 Hyperplasia of prostate || id:ukb-b-11601	TRUE	reported	igd	2	TRUE
rs4266963	C	T	C	T	-0.00148575	0.0120366	0.757618	0.757071	FALSE	FALSE	FALSE	met-d-M_VLDL_C	10	22344228	0.00480548	NA	0.0179999	Cholesterol in medium VLDL || id:met-d-M_VLDL_C	Cholesterol in medium VLDL	Cholesterol in medium VLDL || ||	TRUE	igd	6.90001e-10	463010	10	0.000240848	22344228	ukb-b-11601	Diagnoses - main ICD10: N40 Hyperplasia of prostate || id:ukb-b-11601	TRUE	reported	igd	2	TRUE
rs677394	C	G	C	G	0.00195217	-0.00522436	0.904057	0.903874	FALSE	TRUE	FALSE	met-d-M_VLDL_C	5	134607559	0.00706655	NA	0.39	Cholesterol in medium VLDL || id:met-d-M_VLDL_C	Cholesterol in medium VLDL	Cholesterol in medium VLDL || ||	TRUE	igd	3.50002e-08	463010	5	0.000354108	134607559	ukb-b-11601	Diagnoses - main ICD10: N40 Hyperplasia of prostate || id:ukb-b-11601	TRUE	reported	igd	2	TRUE
rs9348716	A	G	A	G	-0.0020896	0.0138821	0.128218	0.129082	FALSE	FALSE	FALSE	met-d-M_VLDL_C	6	26375658	0.00618323	NA	0.0269998	Cholesterol in medium VLDL || id:met-d-M_VLDL_C	Cholesterol in medium VLDL	Cholesterol in medium VLDL || ||	TRUE	igd	1.80011e-11	463010	6	0.000311058	26375658	ukb-b-11601	Diagnoses - main ICD10: N40 Hyperplasia of prostate || id:ukb-b-11601	TRUE	reported	igd	2	TRUE
rs10788160	A	G	A	G	0.00211565	-0.00506457	0.251238	0.251625	FALSE	FALSE	FALSE	met-d-M_VLDL_CE	10	123033549	0.00472656	NA	0.33	Cholesteryl esters in medium VLDL || id:met-d-M_VLDL_CE	Cholesteryl esters in medium VLDL	Cholesteryl esters in medium VLDL || ||	TRUE	igd	6.09958e-19	463010	10	0.000237994	123033549	ukb-b-11601	Diagnoses - main ICD10: N40 Hyperplasia of prostate || id:ukb-b-11601	TRUE	reported	igd	2	TRUE
rs11084596	C	T	C	T	-0.00156003	0.00369198	0.384355	0.384719	FALSE	FALSE	FALSE	met-d-M_VLDL_CE	19	32104979	0.00428352	NA	0.4	Cholesteryl esters in medium VLDL || id:met-d-M_VLDL_CE	Cholesteryl esters in medium VLDL	Cholesteryl esters in medium VLDL || ||	TRUE	igd	5.60015e-13	463010	19	0.000216373	32104979	ukb-b-11601	Diagnoses - main ICD10: N40 Hyperplasia of prostate || id:ukb-b-11601	TRUE	reported	igd	2	TRUE
rs12131120	A	T	A	T	-0.00116583	0.00392822	0.518798	0.518014	FALSE	TRUE	TRUE	met-d-M_VLDL_CE	1	88199778	0.00411023	NA	0.38	Cholesteryl esters in medium VLDL || id:met-d-M_VLDL_CE	Cholesteryl esters in medium VLDL	Cholesteryl esters in medium VLDL || ||	TRUE	igd	2e-08	463010	1	0.000207776	88199778	ukb-b-11601	Diagnoses - main ICD10: N40 Hyperplasia of prostate || id:ukb-b-11601	TRUE	reported	igd	2	FALSE
rs12255539	A	G	A	G	0.00176923	0.00158504	0.190997	0.190651	FALSE	FALSE	FALSE	met-d-M_VLDL_CE	10	122614377	0.00522195	NA	0.81	Cholesteryl esters in medium VLDL || id:met-d-M_VLDL_CE	Cholesteryl esters in medium VLDL	Cholesteryl esters in medium VLDL || ||	TRUE	igd	1.80011e-11	463010	10	0.000263331	122614377	ukb-b-11601	Diagnoses - main ICD10: N40 Hyperplasia of prostate || id:ukb-b-11601	TRUE	reported	igd	2	TRUE
rs12416595	G	C	G	C	0.00136352	-0.0110627	0.223989	0.224844	FALSE	TRUE	FALSE	met-d-M_VLDL_CE	10	22409964	0.00490822	NA	0.0239999	Cholesteryl esters in medium VLDL || id:met-d-M_VLDL_CE	Cholesteryl esters in medium VLDL	Cholesteryl esters in medium VLDL || ||	TRUE	igd	3.89996e-08	463010	10	0.00024821	22409964	ukb-b-11601	Diagnoses - main ICD10: N40 Hyperplasia of prostate || id:ukb-b-11601	TRUE	reported	igd	2	TRUE
rs1379553	G	A	G	A	-0.00141842	-0.00100935	0.208142	0.206552	FALSE	FALSE	FALSE	met-d-M_VLDL_CE	5	110979116	0.00511154	NA	0.9	Cholesteryl esters in medium VLDL || id:met-d-M_VLDL_CE	Cholesteryl esters in medium VLDL	Cholesteryl esters in medium VLDL || ||	TRUE	igd	3.09999e-08	463010	5	0.000256289	110979116	ukb-b-11601	Diagnoses - main ICD10: N40 Hyperplasia of prostate || id:ukb-b-11601	TRUE	reported	igd	2	TRUE
rs2556378	G	T	G	T	-0.00169731	0.000157263	0.842826	0.842146	FALSE	FALSE	FALSE	met-d-M_VLDL_CE	2	60762502	0.00560194	NA	0.97	Cholesteryl esters in medium VLDL || id:met-d-M_VLDL_CE	Cholesteryl esters in medium VLDL	Cholesteryl esters in medium VLDL || ||	TRUE	igd	2.1e-09	463010	2	0.000283405	60762502	ukb-b-11601	Diagnoses - main ICD10: N40 Hyperplasia of prostate || id:ukb-b-11601	TRUE	reported	igd	2	TRUE
rs3116616	G	C	G	C	0.00156848	-0.0048774	0.215462	0.215591	FALSE	TRUE	FALSE	met-d-M_VLDL_CE	13	51162913	0.00497683	NA	0.3	Cholesteryl esters in medium VLDL || id:met-d-M_VLDL_CE	Cholesteryl esters in medium VLDL	Cholesteryl esters in medium VLDL || ||	TRUE	igd	4.20001e-10	463010	13	0.000251111	51162913	ukb-b-11601	Diagnoses - main ICD10: N40 Hyperplasia of prostate || id:ukb-b-11601	TRUE	reported	igd	2	TRUE
rs380286	A	G	A	G	-0.00185552	0.00100742	0.436842	0.437288	FALSE	FALSE	FALSE	met-d-M_VLDL_CE	5	1320247	0.00411216	NA	0.84	Cholesteryl esters in medium VLDL || id:met-d-M_VLDL_CE	Cholesteryl esters in medium VLDL	Cholesteryl esters in medium VLDL || ||	TRUE	igd	4.90004e-19	463010	5	0.000208156	1320247	ukb-b-11601	Diagnoses - main ICD10: N40 Hyperplasia of prostate || id:ukb-b-11601	TRUE	reported	igd	2	TRUE
rs4266963	C	T	C	T	-0.00148575	0.0111046	0.757618	0.757071	FALSE	FALSE	FALSE	met-d-M_VLDL_CE	10	22344228	0.00477505	NA	0.0280001	Cholesteryl esters in medium VLDL || id:met-d-M_VLDL_CE	Cholesteryl esters in medium VLDL	Cholesteryl esters in medium VLDL || ||	TRUE	igd	6.90001e-10	463010	10	0.000240848	22344228	ukb-b-11601	Diagnoses - main ICD10: N40 Hyperplasia of prostate || id:ukb-b-11601	TRUE	reported	igd	2	TRUE
rs677394	C	G	C	G	0.00195217	-0.00340408	0.904057	0.903874	FALSE	TRUE	FALSE	met-d-M_VLDL_CE	5	134607559	0.00702225	NA	0.6	Cholesteryl esters in medium VLDL || id:met-d-M_VLDL_CE	Cholesteryl esters in medium VLDL	Cholesteryl esters in medium VLDL || ||	TRUE	igd	3.50002e-08	463010	5	0.000354108	134607559	ukb-b-11601	Diagnoses - main ICD10: N40 Hyperplasia of prostate || id:ukb-b-11601	TRUE	reported	igd	2	TRUE
rs9348716	A	G	A	G	-0.0020896	0.0155711	0.128218	0.129082	FALSE	FALSE	FALSE	met-d-M_VLDL_CE	6	26375658	0.00614458	NA	0.0140001	Cholesteryl esters in medium VLDL || id:met-d-M_VLDL_CE	Cholesteryl esters in medium VLDL	Cholesteryl esters in medium VLDL || ||	TRUE	igd	1.80011e-11	463010	6	0.000311058	26375658	ukb-b-11601	Diagnoses - main ICD10: N40 Hyperplasia of prostate || id:ukb-b-11601	TRUE	reported	igd	2	TRUE
rs10788160	A	G	A	G	0.00211565	-0.00700577	0.251238	0.251625	FALSE	FALSE	FALSE	met-d-M_VLDL_FC	10	123033549	0.00476892	NA	0.15	Free cholesterol in medium VLDL || id:met-d-M_VLDL_FC	Free cholesterol in medium VLDL	Free cholesterol in medium VLDL || ||	TRUE	igd	6.09958e-19	463010	10	0.000237994	123033549	ukb-b-11601	Diagnoses - main ICD10: N40 Hyperplasia of prostate || id:ukb-b-11601	TRUE	reported	igd	2	TRUE
rs11084596	C	T	C	T	-0.00156003	0.00399131	0.384355	0.384719	FALSE	FALSE	FALSE	met-d-M_VLDL_FC	19	32104979	0.00432574	NA	0.35	Free cholesterol in medium VLDL || id:met-d-M_VLDL_FC	Free cholesterol in medium VLDL	Free cholesterol in medium VLDL || ||	TRUE	igd	5.60015e-13	463010	19	0.000216373	32104979	ukb-b-11601	Diagnoses - main ICD10: N40 Hyperplasia of prostate || id:ukb-b-11601	TRUE	reported	igd	2	TRUE
rs12131120	A	T	A	T	-0.00116583	0.00534008	0.518798	0.518014	FALSE	TRUE	TRUE	met-d-M_VLDL_FC	1	88199778	0.00414764	NA	0.2	Free cholesterol in medium VLDL || id:met-d-M_VLDL_FC	Free cholesterol in medium VLDL	Free cholesterol in medium VLDL || ||	TRUE	igd	2e-08	463010	1	0.000207776	88199778	ukb-b-11601	Diagnoses - main ICD10: N40 Hyperplasia of prostate || id:ukb-b-11601	TRUE	reported	igd	2	FALSE
rs12255539	A	G	A	G	0.00176923	0.00265279	0.190997	0.190651	FALSE	FALSE	FALSE	met-d-M_VLDL_FC	10	122614377	0.00526875	NA	0.62	Free cholesterol in medium VLDL || id:met-d-M_VLDL_FC	Free cholesterol in medium VLDL	Free cholesterol in medium VLDL || ||	TRUE	igd	1.80011e-11	463010	10	0.000263331	122614377	ukb-b-11601	Diagnoses - main ICD10: N40 Hyperplasia of prostate || id:ukb-b-11601	TRUE	reported	igd	2	TRUE
rs12416595	G	C	G	C	0.00136352	-0.0108341	0.223989	0.224844	FALSE	TRUE	FALSE	met-d-M_VLDL_FC	10	22409964	0.00495221	NA	0.0340001	Free cholesterol in medium VLDL || id:met-d-M_VLDL_FC	Free cholesterol in medium VLDL	Free cholesterol in medium VLDL || ||	TRUE	igd	3.89996e-08	463010	10	0.00024821	22409964	ukb-b-11601	Diagnoses - main ICD10: N40 Hyperplasia of prostate || id:ukb-b-11601	TRUE	reported	igd	2	TRUE
rs1379553	G	A	G	A	-0.00141842	-0.00110856	0.208142	0.206552	FALSE	FALSE	FALSE	met-d-M_VLDL_FC	5	110979116	0.0051568	NA	0.91	Free cholesterol in medium VLDL || id:met-d-M_VLDL_FC	Free cholesterol in medium VLDL	Free cholesterol in medium VLDL || ||	TRUE	igd	3.09999e-08	463010	5	0.000256289	110979116	ukb-b-11601	Diagnoses - main ICD10: N40 Hyperplasia of prostate || id:ukb-b-11601	TRUE	reported	igd	2	TRUE
rs2556378	G	T	G	T	-0.00169731	0.0024434	0.842826	0.842146	FALSE	FALSE	FALSE	met-d-M_VLDL_FC	2	60762502	0.00565133	NA	0.7	Free cholesterol in medium VLDL || id:met-d-M_VLDL_FC	Free cholesterol in medium VLDL	Free cholesterol in medium VLDL || ||	TRUE	igd	2.1e-09	463010	2	0.000283405	60762502	ukb-b-11601	Diagnoses - main ICD10: N40 Hyperplasia of prostate || id:ukb-b-11601	TRUE	reported	igd	2	TRUE
rs3116616	G	C	G	C	0.00156848	-0.00395916	0.215462	0.215591	FALSE	TRUE	FALSE	met-d-M_VLDL_FC	13	51162913	0.00502155	NA	0.3	Free cholesterol in medium VLDL || id:met-d-M_VLDL_FC	Free cholesterol in medium VLDL	Free cholesterol in medium VLDL || ||	TRUE	igd	4.20001e-10	463010	13	0.000251111	51162913	ukb-b-11601	Diagnoses - main ICD10: N40 Hyperplasia of prostate || id:ukb-b-11601	TRUE	reported	igd	2	TRUE
rs380286	A	G	A	G	-0.00185552	0.000556652	0.436842	0.437288	FALSE	FALSE	FALSE	met-d-M_VLDL_FC	5	1320247	0.00414857	NA	0.99	Free cholesterol in medium VLDL || id:met-d-M_VLDL_FC	Free cholesterol in medium VLDL	Free cholesterol in medium VLDL || ||	TRUE	igd	4.90004e-19	463010	5	0.000208156	1320247	ukb-b-11601	Diagnoses - main ICD10: N40 Hyperplasia of prostate || id:ukb-b-11601	TRUE	reported	igd	2	TRUE
rs4266963	C	T	C	T	-0.00148575	0.0123948	0.757618	0.757071	FALSE	FALSE	FALSE	met-d-M_VLDL_FC	10	22344228	0.00481785	NA	0.015	Free cholesterol in medium VLDL || id:met-d-M_VLDL_FC	Free cholesterol in medium VLDL	Free cholesterol in medium VLDL || ||	TRUE	igd	6.90001e-10	463010	10	0.000240848	22344228	ukb-b-11601	Diagnoses - main ICD10: N40 Hyperplasia of prostate || id:ukb-b-11601	TRUE	reported	igd	2	TRUE
rs677394	C	G	C	G	0.00195217	-0.00747433	0.904057	0.903874	FALSE	TRUE	FALSE	met-d-M_VLDL_FC	5	134607559	0.00708443	NA	0.21	Free cholesterol in medium VLDL || id:met-d-M_VLDL_FC	Free cholesterol in medium VLDL	Free cholesterol in medium VLDL || ||	TRUE	igd	3.50002e-08	463010	5	0.000354108	134607559	ukb-b-11601	Diagnoses - main ICD10: N40 Hyperplasia of prostate || id:ukb-b-11601	TRUE	reported	igd	2	TRUE
rs9348716	A	G	A	G	-0.0020896	0.0105376	0.128218	0.129082	FALSE	FALSE	FALSE	met-d-M_VLDL_FC	6	26375658	0.00619796	NA	0.0860003	Free cholesterol in medium VLDL || id:met-d-M_VLDL_FC	Free cholesterol in medium VLDL	Free cholesterol in medium VLDL || ||	TRUE	igd	1.80011e-11	463010	6	0.000311058	26375658	ukb-b-11601	Diagnoses - main ICD10: N40 Hyperplasia of prostate || id:ukb-b-11601	TRUE	reported	igd	2	TRUE
rs10788160	A	G	A	G	0.00211565	-0.00796466	0.251238	0.251625	FALSE	FALSE	FALSE	met-d-M_VLDL_L	10	123033549	0.00473724	NA	0.0959997	Total lipids in medium VLDL || id:met-d-M_VLDL_L	Total lipids in medium VLDL	Total lipids in medium VLDL || ||	TRUE	igd	6.09958e-19	463010	10	0.000237994	123033549	ukb-b-11601	Diagnoses - main ICD10: N40 Hyperplasia of prostate || id:ukb-b-11601	TRUE	reported	igd	2	TRUE
rs11084596	C	T	C	T	-0.00156003	0.00400102	0.384355	0.384719	FALSE	FALSE	FALSE	met-d-M_VLDL_L	19	32104979	0.0042991	NA	0.35	Total lipids in medium VLDL || id:met-d-M_VLDL_L	Total lipids in medium VLDL	Total lipids in medium VLDL || ||	TRUE	igd	5.60015e-13	463010	19	0.000216373	32104979	ukb-b-11601	Diagnoses - main ICD10: N40 Hyperplasia of prostate || id:ukb-b-11601	TRUE	reported	igd	2	TRUE
rs12131120	A	T	A	T	-0.00116583	0.00521941	0.518798	0.518014	FALSE	TRUE	TRUE	met-d-M_VLDL_L	1	88199778	0.00411993	NA	0.2	Total lipids in medium VLDL || id:met-d-M_VLDL_L	Total lipids in medium VLDL	Total lipids in medium VLDL || ||	TRUE	igd	2e-08	463010	1	0.000207776	88199778	ukb-b-11601	Diagnoses - main ICD10: N40 Hyperplasia of prostate || id:ukb-b-11601	TRUE	reported	igd	2	FALSE
rs12255539	A	G	A	G	0.00176923	0.0031244	0.190997	0.190651	FALSE	FALSE	FALSE	met-d-M_VLDL_L	10	122614377	0.00523376	NA	0.51	Total lipids in medium VLDL || id:met-d-M_VLDL_L	Total lipids in medium VLDL	Total lipids in medium VLDL || ||	TRUE	igd	1.80011e-11	463010	10	0.000263331	122614377	ukb-b-11601	Diagnoses - main ICD10: N40 Hyperplasia of prostate || id:ukb-b-11601	TRUE	reported	igd	2	TRUE
rs12416595	G	C	G	C	0.00136352	-0.00939823	0.223989	0.224844	FALSE	TRUE	FALSE	met-d-M_VLDL_L	10	22409964	0.00491932	NA	0.0690001	Total lipids in medium VLDL || id:met-d-M_VLDL_L	Total lipids in medium VLDL	Total lipids in medium VLDL || ||	TRUE	igd	3.89996e-08	463010	10	0.00024821	22409964	ukb-b-11601	Diagnoses - main ICD10: N40 Hyperplasia of prostate || id:ukb-b-11601	TRUE	reported	igd	2	TRUE
rs1379553	G	A	G	A	-0.00141842	-0.00115105	0.208142	0.206552	FALSE	FALSE	FALSE	met-d-M_VLDL_L	5	110979116	0.00512269	NA	0.79	Total lipids in medium VLDL || id:met-d-M_VLDL_L	Total lipids in medium VLDL	Total lipids in medium VLDL || ||	TRUE	igd	3.09999e-08	463010	5	0.000256289	110979116	ukb-b-11601	Diagnoses - main ICD10: N40 Hyperplasia of prostate || id:ukb-b-11601	TRUE	reported	igd	2	TRUE
rs2556378	G	T	G	T	-0.00169731	0.00323003	0.842826	0.842146	FALSE	FALSE	FALSE	met-d-M_VLDL_L	2	60762502	0.00561235	NA	0.59	Total lipids in medium VLDL || id:met-d-M_VLDL_L	Total lipids in medium VLDL	Total lipids in medium VLDL || ||	TRUE	igd	2.1e-09	463010	2	0.000283405	60762502	ukb-b-11601	Diagnoses - main ICD10: N40 Hyperplasia of prostate || id:ukb-b-11601	TRUE	reported	igd	2	TRUE
rs3116616	G	C	G	C	0.00156848	-0.00193777	0.215462	0.215591	FALSE	TRUE	FALSE	met-d-M_VLDL_L	13	51162913	0.00498863	NA	0.53	Total lipids in medium VLDL || id:met-d-M_VLDL_L	Total lipids in medium VLDL	Total lipids in medium VLDL || ||	TRUE	igd	4.20001e-10	463010	13	0.000251111	51162913	ukb-b-11601	Diagnoses - main ICD10: N40 Hyperplasia of prostate || id:ukb-b-11601	TRUE	reported	igd	2	TRUE
rs380286	A	G	A	G	-0.00185552	0.000345195	0.436842	0.437288	FALSE	FALSE	FALSE	met-d-M_VLDL_L	5	1320247	0.00412113	NA	0.88	Total lipids in medium VLDL || id:met-d-M_VLDL_L	Total lipids in medium VLDL	Total lipids in medium VLDL || ||	TRUE	igd	4.90004e-19	463010	5	0.000208156	1320247	ukb-b-11601	Diagnoses - main ICD10: N40 Hyperplasia of prostate || id:ukb-b-11601	TRUE	reported	igd	2	TRUE
rs4266963	C	T	C	T	-0.00148575	0.0117918	0.757618	0.757071	FALSE	FALSE	FALSE	met-d-M_VLDL_L	10	22344228	0.00478585	NA	0.02	Total lipids in medium VLDL || id:met-d-M_VLDL_L	Total lipids in medium VLDL	Total lipids in medium VLDL || ||	TRUE	igd	6.90001e-10	463010	10	0.000240848	22344228	ukb-b-11601	Diagnoses - main ICD10: N40 Hyperplasia of prostate || id:ukb-b-11601	TRUE	reported	igd	2	TRUE
rs677394	C	G	C	G	0.00195217	-0.00968625	0.904057	0.903874	FALSE	TRUE	FALSE	met-d-M_VLDL_L	5	134607559	0.00703757	NA	0.0830004	Total lipids in medium VLDL || id:met-d-M_VLDL_L	Total lipids in medium VLDL	Total lipids in medium VLDL || ||	TRUE	igd	3.50002e-08	463010	5	0.000354108	134607559	ukb-b-11601	Diagnoses - main ICD10: N40 Hyperplasia of prostate || id:ukb-b-11601	TRUE	reported	igd	2	TRUE
rs9348716	A	G	A	G	-0.0020896	0.00426427	0.128218	0.129082	FALSE	FALSE	FALSE	met-d-M_VLDL_L	6	26375658	0.00615449	NA	0.47	Total lipids in medium VLDL || id:met-d-M_VLDL_L	Total lipids in medium VLDL	Total lipids in medium VLDL || ||	TRUE	igd	1.80011e-11	463010	6	0.000311058	26375658	ukb-b-11601	Diagnoses - main ICD10: N40 Hyperplasia of prostate || id:ukb-b-11601	TRUE	reported	igd	2	TRUE
rs10788160	A	G	A	G	0.00211565	-0.00744947	0.251238	0.251625	FALSE	FALSE	FALSE	met-d-M_VLDL_P	10	123033549	0.00475788	NA	0.13	Concentration of medium VLDL particles || id:met-d-M_VLDL_P	Concentration of medium VLDL particles	Concentration of medium VLDL particles || ||	TRUE	igd	6.09958e-19	463010	10	0.000237994	123033549	ukb-b-11601	Diagnoses - main ICD10: N40 Hyperplasia of prostate || id:ukb-b-11601	TRUE	reported	igd	2	TRUE
rs11084596	C	T	C	T	-0.00156003	0.00422608	0.384355	0.384719	FALSE	FALSE	FALSE	met-d-M_VLDL_P	19	32104979	0.00431688	NA	0.32	Concentration of medium VLDL particles || id:met-d-M_VLDL_P	Concentration of medium VLDL particles	Concentration of medium VLDL particles || ||	TRUE	igd	5.60015e-13	463010	19	0.000216373	32104979	ukb-b-11601	Diagnoses - main ICD10: N40 Hyperplasia of prostate || id:ukb-b-11601	TRUE	reported	igd	2	TRUE
rs12131120	A	T	A	T	-0.00116583	0.00544973	0.518798	0.518014	FALSE	TRUE	TRUE	met-d-M_VLDL_P	1	88199778	0.00413805	NA	0.2	Concentration of medium VLDL particles || id:met-d-M_VLDL_P	Concentration of medium VLDL particles	Concentration of medium VLDL particles || ||	TRUE	igd	2e-08	463010	1	0.000207776	88199778	ukb-b-11601	Diagnoses - main ICD10: N40 Hyperplasia of prostate || id:ukb-b-11601	TRUE	reported	igd	2	FALSE
rs12255539	A	G	A	G	0.00176923	0.00280728	0.190997	0.190651	FALSE	FALSE	FALSE	met-d-M_VLDL_P	10	122614377	0.00525656	NA	0.57	Concentration of medium VLDL particles || id:met-d-M_VLDL_P	Concentration of medium VLDL particles	Concentration of medium VLDL particles || ||	TRUE	igd	1.80011e-11	463010	10	0.000263331	122614377	ukb-b-11601	Diagnoses - main ICD10: N40 Hyperplasia of prostate || id:ukb-b-11601	TRUE	reported	igd	2	TRUE
rs12416595	G	C	G	C	0.00136352	-0.0100572	0.223989	0.224844	FALSE	TRUE	FALSE	met-d-M_VLDL_P	10	22409964	0.00494075	NA	0.0519996	Concentration of medium VLDL particles || id:met-d-M_VLDL_P	Concentration of medium VLDL particles	Concentration of medium VLDL particles || ||	TRUE	igd	3.89996e-08	463010	10	0.00024821	22409964	ukb-b-11601	Diagnoses - main ICD10: N40 Hyperplasia of prostate || id:ukb-b-11601	TRUE	reported	igd	2	TRUE
rs1379553	G	A	G	A	-0.00141842	-0.000720284	0.208142	0.206552	FALSE	FALSE	FALSE	met-d-M_VLDL_P	5	110979116	0.00514493	NA	0.91	Concentration of medium VLDL particles || id:met-d-M_VLDL_P	Concentration of medium VLDL particles	Concentration of medium VLDL particles || ||	TRUE	igd	3.09999e-08	463010	5	0.000256289	110979116	ukb-b-11601	Diagnoses - main ICD10: N40 Hyperplasia of prostate || id:ukb-b-11601	TRUE	reported	igd	2	TRUE
rs2556378	G	T	G	T	-0.00169731	0.00352826	0.842826	0.842146	FALSE	FALSE	FALSE	met-d-M_VLDL_P	2	60762502	0.00563773	NA	0.54	Concentration of medium VLDL particles || id:met-d-M_VLDL_P	Concentration of medium VLDL particles	Concentration of medium VLDL particles || ||	TRUE	igd	2.1e-09	463010	2	0.000283405	60762502	ukb-b-11601	Diagnoses - main ICD10: N40 Hyperplasia of prostate || id:ukb-b-11601	TRUE	reported	igd	2	TRUE
rs3116616	G	C	G	C	0.00156848	-0.0033252	0.215462	0.215591	FALSE	TRUE	FALSE	met-d-M_VLDL_P	13	51162913	0.00501006	NA	0.36	Concentration of medium VLDL particles || id:met-d-M_VLDL_P	Concentration of medium VLDL particles	Concentration of medium VLDL particles || ||	TRUE	igd	4.20001e-10	463010	13	0.000251111	51162913	ukb-b-11601	Diagnoses - main ICD10: N40 Hyperplasia of prostate || id:ukb-b-11601	TRUE	reported	igd	2	TRUE
rs380286	A	G	A	G	-0.00185552	0.0006586	0.436842	0.437288	FALSE	FALSE	FALSE	met-d-M_VLDL_P	5	1320247	0.00413902	NA	0.96	Concentration of medium VLDL particles || id:met-d-M_VLDL_P	Concentration of medium VLDL particles	Concentration of medium VLDL particles || ||	TRUE	igd	4.90004e-19	463010	5	0.000208156	1320247	ukb-b-11601	Diagnoses - main ICD10: N40 Hyperplasia of prostate || id:ukb-b-11601	TRUE	reported	igd	2	TRUE
rs4266963	C	T	C	T	-0.00148575	0.0122332	0.757618	0.757071	FALSE	FALSE	FALSE	met-d-M_VLDL_P	10	22344228	0.0048067	NA	0.017	Concentration of medium VLDL particles || id:met-d-M_VLDL_P	Concentration of medium VLDL particles	Concentration of medium VLDL particles || ||	TRUE	igd	6.90001e-10	463010	10	0.000240848	22344228	ukb-b-11601	Diagnoses - main ICD10: N40 Hyperplasia of prostate || id:ukb-b-11601	TRUE	reported	igd	2	TRUE
rs677394	C	G	C	G	0.00195217	-0.00973047	0.904057	0.903874	FALSE	TRUE	FALSE	met-d-M_VLDL_P	5	134607559	0.00706812	NA	0.0969996	Concentration of medium VLDL particles || id:met-d-M_VLDL_P	Concentration of medium VLDL particles	Concentration of medium VLDL particles || ||	TRUE	igd	3.50002e-08	463010	5	0.000354108	134607559	ukb-b-11601	Diagnoses - main ICD10: N40 Hyperplasia of prostate || id:ukb-b-11601	TRUE	reported	igd	2	TRUE
rs9348716	A	G	A	G	-0.0020896	0.00774242	0.128218	0.129082	FALSE	FALSE	FALSE	met-d-M_VLDL_P	6	26375658	0.00618245	NA	0.21	Concentration of medium VLDL particles || id:met-d-M_VLDL_P	Concentration of medium VLDL particles	Concentration of medium VLDL particles || ||	TRUE	igd	1.80011e-11	463010	6	0.000311058	26375658	ukb-b-11601	Diagnoses - main ICD10: N40 Hyperplasia of prostate || id:ukb-b-11601	TRUE	reported	igd	2	TRUE
rs10788160	A	G	A	G	0.00211565	-0.00744785	0.251238	0.251625	FALSE	FALSE	FALSE	met-d-M_VLDL_PL	10	123033549	0.00476235	NA	0.13	Phospholipids in medium VLDL || id:met-d-M_VLDL_PL	Phospholipids in medium VLDL	Phospholipids in medium VLDL || ||	TRUE	igd	6.09958e-19	463010	10	0.000237994	123033549	ukb-b-11601	Diagnoses - main ICD10: N40 Hyperplasia of prostate || id:ukb-b-11601	TRUE	reported	igd	2	TRUE
rs11084596	C	T	C	T	-0.00156003	0.00402979	0.384355	0.384719	FALSE	FALSE	FALSE	met-d-M_VLDL_PL	19	32104979	0.0043205	NA	0.34	Phospholipids in medium VLDL || id:met-d-M_VLDL_PL	Phospholipids in medium VLDL	Phospholipids in medium VLDL || ||	TRUE	igd	5.60015e-13	463010	19	0.000216373	32104979	ukb-b-11601	Diagnoses - main ICD10: N40 Hyperplasia of prostate || id:ukb-b-11601	TRUE	reported	igd	2	TRUE
rs12131120	A	T	A	T	-0.00116583	0.0055475	0.518798	0.518014	FALSE	TRUE	TRUE	met-d-M_VLDL_PL	1	88199778	0.0041418	NA	0.18	Phospholipids in medium VLDL || id:met-d-M_VLDL_PL	Phospholipids in medium VLDL	Phospholipids in medium VLDL || ||	TRUE	igd	2e-08	463010	1	0.000207776	88199778	ukb-b-11601	Diagnoses - main ICD10: N40 Hyperplasia of prostate || id:ukb-b-11601	TRUE	reported	igd	2	FALSE
rs12255539	A	G	A	G	0.00176923	0.00244772	0.190997	0.190651	FALSE	FALSE	FALSE	met-d-M_VLDL_PL	10	122614377	0.0052615	NA	0.630001	Phospholipids in medium VLDL || id:met-d-M_VLDL_PL	Phospholipids in medium VLDL	Phospholipids in medium VLDL || ||	TRUE	igd	1.80011e-11	463010	10	0.000263331	122614377	ukb-b-11601	Diagnoses - main ICD10: N40 Hyperplasia of prostate || id:ukb-b-11601	TRUE	reported	igd	2	TRUE
rs12416595	G	C	G	C	0.00136352	-0.0102449	0.223989	0.224844	FALSE	TRUE	FALSE	met-d-M_VLDL_PL	10	22409964	0.00494539	NA	0.0470002	Phospholipids in medium VLDL || id:met-d-M_VLDL_PL	Phospholipids in medium VLDL	Phospholipids in medium VLDL || ||	TRUE	igd	3.89996e-08	463010	10	0.00024821	22409964	ukb-b-11601	Diagnoses - main ICD10: N40 Hyperplasia of prostate || id:ukb-b-11601	TRUE	reported	igd	2	TRUE
rs1379553	G	A	G	A	-0.00141842	-0.00104194	0.208142	0.206552	FALSE	FALSE	FALSE	met-d-M_VLDL_PL	5	110979116	0.00514968	NA	0.86	Phospholipids in medium VLDL || id:met-d-M_VLDL_PL	Phospholipids in medium VLDL	Phospholipids in medium VLDL || ||	TRUE	igd	3.09999e-08	463010	5	0.000256289	110979116	ukb-b-11601	Diagnoses - main ICD10: N40 Hyperplasia of prostate || id:ukb-b-11601	TRUE	reported	igd	2	TRUE
rs2556378	G	T	G	T	-0.00169731	0.00276652	0.842826	0.842146	FALSE	FALSE	FALSE	met-d-M_VLDL_PL	2	60762502	0.00564303	NA	0.64	Phospholipids in medium VLDL || id:met-d-M_VLDL_PL	Phospholipids in medium VLDL	Phospholipids in medium VLDL || ||	TRUE	igd	2.1e-09	463010	2	0.000283405	60762502	ukb-b-11601	Diagnoses - main ICD10: N40 Hyperplasia of prostate || id:ukb-b-11601	TRUE	reported	igd	2	TRUE
rs3116616	G	C	G	C	0.00156848	-0.00297434	0.215462	0.215591	FALSE	TRUE	FALSE	met-d-M_VLDL_PL	13	51162913	0.00501478	NA	0.39	Phospholipids in medium VLDL || id:met-d-M_VLDL_PL	Phospholipids in medium VLDL	Phospholipids in medium VLDL || ||	TRUE	igd	4.20001e-10	463010	13	0.000251111	51162913	ukb-b-11601	Diagnoses - main ICD10: N40 Hyperplasia of prostate || id:ukb-b-11601	TRUE	reported	igd	2	TRUE
rs380286	A	G	A	G	-0.00185552	0.000465309	0.436842	0.437288	FALSE	FALSE	FALSE	met-d-M_VLDL_PL	5	1320247	0.00414284	NA	0.94	Phospholipids in medium VLDL || id:met-d-M_VLDL_PL	Phospholipids in medium VLDL	Phospholipids in medium VLDL || ||	TRUE	igd	4.90004e-19	463010	5	0.000208156	1320247	ukb-b-11601	Diagnoses - main ICD10: N40 Hyperplasia of prostate || id:ukb-b-11601	TRUE	reported	igd	2	TRUE
rs4266963	C	T	C	T	-0.00148575	0.0120092	0.757618	0.757071	FALSE	FALSE	FALSE	met-d-M_VLDL_PL	10	22344228	0.00481122	NA	0.02	Phospholipids in medium VLDL || id:met-d-M_VLDL_PL	Phospholipids in medium VLDL	Phospholipids in medium VLDL || ||	TRUE	igd	6.90001e-10	463010	10	0.000240848	22344228	ukb-b-11601	Diagnoses - main ICD10: N40 Hyperplasia of prostate || id:ukb-b-11601	TRUE	reported	igd	2	TRUE
rs677394	C	G	C	G	0.00195217	-0.00828292	0.904057	0.903874	FALSE	TRUE	FALSE	met-d-M_VLDL_PL	5	134607559	0.00707464	NA	0.15	Phospholipids in medium VLDL || id:met-d-M_VLDL_PL	Phospholipids in medium VLDL	Phospholipids in medium VLDL || ||	TRUE	igd	3.50002e-08	463010	5	0.000354108	134607559	ukb-b-11601	Diagnoses - main ICD10: N40 Hyperplasia of prostate || id:ukb-b-11601	TRUE	reported	igd	2	TRUE
rs9348716	A	G	A	G	-0.0020896	0.00799708	0.128218	0.129082	FALSE	FALSE	FALSE	met-d-M_VLDL_PL	6	26375658	0.00618848	NA	0.19	Phospholipids in medium VLDL || id:met-d-M_VLDL_PL	Phospholipids in medium VLDL	Phospholipids in medium VLDL || ||	TRUE	igd	1.80011e-11	463010	6	0.000311058	26375658	ukb-b-11601	Diagnoses - main ICD10: N40 Hyperplasia of prostate || id:ukb-b-11601	TRUE	reported	igd	2	TRUE
rs10788160	A	G	A	G	0.00211565	-0.00753136	0.251238	0.251625	FALSE	FALSE	FALSE	met-d-non_HDL_C	10	123033549	0.00474428	NA	0.12	Total cholesterol minus HDL-C || id:met-d-non_HDL_C	Total cholesterol minus HDL-C	Total cholesterol minus HDL-C || ||	TRUE	igd	6.09958e-19	463010	10	0.000237994	123033549	ukb-b-11601	Diagnoses - main ICD10: N40 Hyperplasia of prostate || id:ukb-b-11601	TRUE	reported	igd	2	TRUE
rs11084596	C	T	C	T	-0.00156003	0.00582346	0.384355	0.384719	FALSE	FALSE	FALSE	met-d-non_HDL_C	19	32104979	0.0042988	NA	0.15	Total cholesterol minus HDL-C || id:met-d-non_HDL_C	Total cholesterol minus HDL-C	Total cholesterol minus HDL-C || ||	TRUE	igd	5.60015e-13	463010	19	0.000216373	32104979	ukb-b-11601	Diagnoses - main ICD10: N40 Hyperplasia of prostate || id:ukb-b-11601	TRUE	reported	igd	2	TRUE
rs12131120	A	T	A	T	-0.00116583	0.00457494	0.518798	0.518014	FALSE	TRUE	TRUE	met-d-non_HDL_C	1	88199778	0.00412597	NA	0.28	Total cholesterol minus HDL-C || id:met-d-non_HDL_C	Total cholesterol minus HDL-C	Total cholesterol minus HDL-C || ||	TRUE	igd	2e-08	463010	1	0.000207776	88199778	ukb-b-11601	Diagnoses - main ICD10: N40 Hyperplasia of prostate || id:ukb-b-11601	TRUE	reported	igd	2	FALSE
rs12255539	A	G	A	G	0.00176923	0.00022594	0.190997	0.190651	FALSE	FALSE	FALSE	met-d-non_HDL_C	10	122614377	0.00524153	NA	1	Total cholesterol minus HDL-C || id:met-d-non_HDL_C	Total cholesterol minus HDL-C	Total cholesterol minus HDL-C || ||	TRUE	igd	1.80011e-11	463010	10	0.000263331	122614377	ukb-b-11601	Diagnoses - main ICD10: N40 Hyperplasia of prostate || id:ukb-b-11601	TRUE	reported	igd	2	TRUE
rs12416595	G	C	G	C	0.00136352	-0.0127577	0.223989	0.224844	FALSE	TRUE	FALSE	met-d-non_HDL_C	10	22409964	0.00492663	NA	0.0089	Total cholesterol minus HDL-C || id:met-d-non_HDL_C	Total cholesterol minus HDL-C	Total cholesterol minus HDL-C || ||	TRUE	igd	3.89996e-08	463010	10	0.00024821	22409964	ukb-b-11601	Diagnoses - main ICD10: N40 Hyperplasia of prostate || id:ukb-b-11601	TRUE	reported	igd	2	TRUE
rs1379553	G	A	G	A	-0.00141842	0.000105277	0.208142	0.206552	FALSE	FALSE	FALSE	met-d-non_HDL_C	5	110979116	0.00513032	NA	0.85	Total cholesterol minus HDL-C || id:met-d-non_HDL_C	Total cholesterol minus HDL-C	Total cholesterol minus HDL-C || ||	TRUE	igd	3.09999e-08	463010	5	0.000256289	110979116	ukb-b-11601	Diagnoses - main ICD10: N40 Hyperplasia of prostate || id:ukb-b-11601	TRUE	reported	igd	2	TRUE
rs2556378	G	T	G	T	-0.00169731	0.0013094	0.842826	0.842146	FALSE	FALSE	FALSE	met-d-non_HDL_C	2	60762502	0.00562309	NA	0.86	Total cholesterol minus HDL-C || id:met-d-non_HDL_C	Total cholesterol minus HDL-C	Total cholesterol minus HDL-C || ||	TRUE	igd	2.1e-09	463010	2	0.000283405	60762502	ukb-b-11601	Diagnoses - main ICD10: N40 Hyperplasia of prostate || id:ukb-b-11601	TRUE	reported	igd	2	TRUE
rs3116616	G	C	G	C	0.00156848	-0.00305054	0.215462	0.215591	FALSE	TRUE	FALSE	met-d-non_HDL_C	13	51162913	0.0049954	NA	0.48	Total cholesterol minus HDL-C || id:met-d-non_HDL_C	Total cholesterol minus HDL-C	Total cholesterol minus HDL-C || ||	TRUE	igd	4.20001e-10	463010	13	0.000251111	51162913	ukb-b-11601	Diagnoses - main ICD10: N40 Hyperplasia of prostate || id:ukb-b-11601	TRUE	reported	igd	2	TRUE
rs380286	A	G	A	G	-0.00185552	0.000931466	0.436842	0.437288	FALSE	FALSE	FALSE	met-d-non_HDL_C	5	1320247	0.00412727	NA	0.88	Total cholesterol minus HDL-C || id:met-d-non_HDL_C	Total cholesterol minus HDL-C	Total cholesterol minus HDL-C || ||	TRUE	igd	4.90004e-19	463010	5	0.000208156	1320247	ukb-b-11601	Diagnoses - main ICD10: N40 Hyperplasia of prostate || id:ukb-b-11601	TRUE	reported	igd	2	TRUE
rs4266963	C	T	C	T	-0.00148575	0.0122459	0.757618	0.757071	FALSE	FALSE	FALSE	met-d-non_HDL_C	10	22344228	0.00479296	NA	0.0140001	Total cholesterol minus HDL-C || id:met-d-non_HDL_C	Total cholesterol minus HDL-C	Total cholesterol minus HDL-C || ||	TRUE	igd	6.90001e-10	463010	10	0.000240848	22344228	ukb-b-11601	Diagnoses - main ICD10: N40 Hyperplasia of prostate || id:ukb-b-11601	TRUE	reported	igd	2	TRUE
rs677394	C	G	C	G	0.00195217	-0.00761118	0.904057	0.903874	FALSE	TRUE	FALSE	met-d-non_HDL_C	5	134607559	0.00704805	NA	0.25	Total cholesterol minus HDL-C || id:met-d-non_HDL_C	Total cholesterol minus HDL-C	Total cholesterol minus HDL-C || ||	TRUE	igd	3.50002e-08	463010	5	0.000354108	134607559	ukb-b-11601	Diagnoses - main ICD10: N40 Hyperplasia of prostate || id:ukb-b-11601	TRUE	reported	igd	2	TRUE
rs9348716	A	G	A	G	-0.0020896	0.0144753	0.128218	0.129082	FALSE	FALSE	FALSE	met-d-non_HDL_C	6	26375658	0.00616734	NA	0.017	Total cholesterol minus HDL-C || id:met-d-non_HDL_C	Total cholesterol minus HDL-C	Total cholesterol minus HDL-C || ||	TRUE	igd	1.80011e-11	463010	6	0.000311058	26375658	ukb-b-11601	Diagnoses - main ICD10: N40 Hyperplasia of prostate || id:ukb-b-11601	TRUE	reported	igd	2	TRUE
rs10788160	A	G	A	G	0.00211565	0.00581736	0.251238	0.251641	FALSE	FALSE	FALSE	met-d-Phe	10	123033549	0.00477041	NA	0.22	Phenylalanine || id:met-d-Phe	Phenylalanine	Phenylalanine || ||	TRUE	igd	6.09958e-19	463010	10	0.000237994	123033549	ukb-b-11601	Diagnoses - main ICD10: N40 Hyperplasia of prostate || id:ukb-b-11601	TRUE	reported	igd	2	TRUE
rs11084596	C	T	C	T	-0.00156003	-0.00178627	0.384355	0.384701	FALSE	FALSE	FALSE	met-d-Phe	19	32104979	0.00433283	NA	0.68	Phenylalanine || id:met-d-Phe	Phenylalanine	Phenylalanine || ||	TRUE	igd	5.60015e-13	463010	19	0.000216373	32104979	ukb-b-11601	Diagnoses - main ICD10: N40 Hyperplasia of prostate || id:ukb-b-11601	TRUE	reported	igd	2	TRUE
rs12131120	A	T	A	T	-0.00116583	-0.00102876	0.518798	0.517997	FALSE	TRUE	TRUE	met-d-Phe	1	88199778	0.00415355	NA	0.8	Phenylalanine || id:met-d-Phe	Phenylalanine	Phenylalanine || ||	TRUE	igd	2e-08	463010	1	0.000207776	88199778	ukb-b-11601	Diagnoses - main ICD10: N40 Hyperplasia of prostate || id:ukb-b-11601	TRUE	reported	igd	2	FALSE
rs12255539	A	G	A	G	0.00176923	0.00567982	0.190997	0.190687	FALSE	FALSE	FALSE	met-d-Phe	10	122614377	0.00526976	NA	0.28	Phenylalanine || id:met-d-Phe	Phenylalanine	Phenylalanine || ||	TRUE	igd	1.80011e-11	463010	10	0.000263331	122614377	ukb-b-11601	Diagnoses - main ICD10: N40 Hyperplasia of prostate || id:ukb-b-11601	TRUE	reported	igd	2	TRUE
rs12416595	G	C	G	C	0.00136352	0.00999829	0.223989	0.224856	FALSE	TRUE	FALSE	met-d-Phe	10	22409964	0.00495345	NA	0.0439997	Phenylalanine || id:met-d-Phe	Phenylalanine	Phenylalanine || ||	TRUE	igd	3.89996e-08	463010	10	0.00024821	22409964	ukb-b-11601	Diagnoses - main ICD10: N40 Hyperplasia of prostate || id:ukb-b-11601	TRUE	reported	igd	2	TRUE
rs1379553	G	A	G	A	-0.00141842	0.00118566	0.208142	0.206538	FALSE	FALSE	FALSE	met-d-Phe	5	110979116	0.00515998	NA	0.82	Phenylalanine || id:met-d-Phe	Phenylalanine	Phenylalanine || ||	TRUE	igd	3.09999e-08	463010	5	0.000256289	110979116	ukb-b-11601	Diagnoses - main ICD10: N40 Hyperplasia of prostate || id:ukb-b-11601	TRUE	reported	igd	2	TRUE
rs2556378	G	T	G	T	-0.00169731	-0.017163	0.842826	0.842152	FALSE	FALSE	FALSE	met-d-Phe	2	60762502	0.00565786	NA	0.00239999	Phenylalanine || id:met-d-Phe	Phenylalanine	Phenylalanine || ||	TRUE	igd	2.1e-09	463010	2	0.000283405	60762502	ukb-b-11601	Diagnoses - main ICD10: N40 Hyperplasia of prostate || id:ukb-b-11601	TRUE	reported	igd	2	TRUE
rs3116616	G	C	G	C	0.00156848	-0.00317946	0.215462	0.215577	FALSE	TRUE	FALSE	met-d-Phe	13	51162913	0.00502192	NA	0.53	Phenylalanine || id:met-d-Phe	Phenylalanine	Phenylalanine || ||	TRUE	igd	4.20001e-10	463010	13	0.000251111	51162913	ukb-b-11601	Diagnoses - main ICD10: N40 Hyperplasia of prostate || id:ukb-b-11601	TRUE	reported	igd	2	TRUE
rs380286	A	G	A	G	-0.00185552	0.00139538	0.436842	0.437325	FALSE	FALSE	FALSE	met-d-Phe	5	1320247	0.00415116	NA	0.74	Phenylalanine || id:met-d-Phe	Phenylalanine	Phenylalanine || ||	TRUE	igd	4.90004e-19	463010	5	0.000208156	1320247	ukb-b-11601	Diagnoses - main ICD10: N40 Hyperplasia of prostate || id:ukb-b-11601	TRUE	reported	igd	2	TRUE
rs4266963	C	T	C	T	-0.00148575	-0.00950164	0.757618	0.757041	FALSE	FALSE	FALSE	met-d-Phe	10	22344228	0.00481902	NA	0.0490004	Phenylalanine || id:met-d-Phe	Phenylalanine	Phenylalanine || ||	TRUE	igd	6.90001e-10	463010	10	0.000240848	22344228	ukb-b-11601	Diagnoses - main ICD10: N40 Hyperplasia of prostate || id:ukb-b-11601	TRUE	reported	igd	2	TRUE
rs677394	C	G	C	G	0.00195217	0.00548314	0.904057	0.903881	FALSE	TRUE	FALSE	met-d-Phe	5	134607559	0.00708951	NA	0.44	Phenylalanine || id:met-d-Phe	Phenylalanine	Phenylalanine || ||	TRUE	igd	3.50002e-08	463010	5	0.000354108	134607559	ukb-b-11601	Diagnoses - main ICD10: N40 Hyperplasia of prostate || id:ukb-b-11601	TRUE	reported	igd	2	TRUE
rs9348716	A	G	A	G	-0.0020896	-0.00432229	0.128218	0.129073	FALSE	FALSE	FALSE	met-d-Phe	6	26375658	0.00620608	NA	0.49	Phenylalanine || id:met-d-Phe	Phenylalanine	Phenylalanine || ||	TRUE	igd	1.80011e-11	463010	6	0.000311058	26375658	ukb-b-11601	Diagnoses - main ICD10: N40 Hyperplasia of prostate || id:ukb-b-11601	TRUE	reported	igd	2	TRUE
rs10788160	A	G	A	G	0.00211565	-0.00705775	0.251238	0.251625	FALSE	FALSE	FALSE	met-d-Remnant_C	10	123033549	0.00473906	NA	0.18	Remnant cholesterol (non-HDL, non-LDL -cholesterol) || id:met-d-Remnant_C	Remnant cholesterol (non-HDL, non-LDL -cholesterol)	Remnant cholesterol (non-HDL, non-LDL -cholesterol) || ||	TRUE	igd	6.09958e-19	463010	10	0.000237994	123033549	ukb-b-11601	Diagnoses - main ICD10: N40 Hyperplasia of prostate || id:ukb-b-11601	TRUE	reported	igd	2	TRUE
rs11084596	C	T	C	T	-0.00156003	0.00450345	0.384355	0.384719	FALSE	FALSE	FALSE	met-d-Remnant_C	19	32104979	0.00429649	NA	0.27	Remnant cholesterol (non-HDL, non-LDL -cholesterol) || id:met-d-Remnant_C	Remnant cholesterol (non-HDL, non-LDL -cholesterol)	Remnant cholesterol (non-HDL, non-LDL -cholesterol) || ||	TRUE	igd	5.60015e-13	463010	19	0.000216373	32104979	ukb-b-11601	Diagnoses - main ICD10: N40 Hyperplasia of prostate || id:ukb-b-11601	TRUE	reported	igd	2	TRUE
rs12131120	A	T	A	T	-0.00116583	0.00416729	0.518798	0.518014	FALSE	TRUE	TRUE	met-d-Remnant_C	1	88199778	0.00412185	NA	0.34	Remnant cholesterol (non-HDL, non-LDL -cholesterol) || id:met-d-Remnant_C	Remnant cholesterol (non-HDL, non-LDL -cholesterol)	Remnant cholesterol (non-HDL, non-LDL -cholesterol) || ||	TRUE	igd	2e-08	463010	1	0.000207776	88199778	ukb-b-11601	Diagnoses - main ICD10: N40 Hyperplasia of prostate || id:ukb-b-11601	TRUE	reported	igd	2	FALSE
rs12255539	A	G	A	G	0.00176923	-0.000281651	0.190997	0.190651	FALSE	FALSE	FALSE	met-d-Remnant_C	10	122614377	0.00523576	NA	0.91	Remnant cholesterol (non-HDL, non-LDL -cholesterol) || id:met-d-Remnant_C	Remnant cholesterol (non-HDL, non-LDL -cholesterol)	Remnant cholesterol (non-HDL, non-LDL -cholesterol) || ||	TRUE	igd	1.80011e-11	463010	10	0.000263331	122614377	ukb-b-11601	Diagnoses - main ICD10: N40 Hyperplasia of prostate || id:ukb-b-11601	TRUE	reported	igd	2	TRUE
rs12416595	G	C	G	C	0.00136352	-0.0115302	0.223989	0.224844	FALSE	TRUE	FALSE	met-d-Remnant_C	10	22409964	0.0049212	NA	0.0179999	Remnant cholesterol (non-HDL, non-LDL -cholesterol) || id:met-d-Remnant_C	Remnant cholesterol (non-HDL, non-LDL -cholesterol)	Remnant cholesterol (non-HDL, non-LDL -cholesterol) || ||	TRUE	igd	3.89996e-08	463010	10	0.00024821	22409964	ukb-b-11601	Diagnoses - main ICD10: N40 Hyperplasia of prostate || id:ukb-b-11601	TRUE	reported	igd	2	TRUE
rs1379553	G	A	G	A	-0.00141842	-0.000999583	0.208142	0.206552	FALSE	FALSE	FALSE	met-d-Remnant_C	5	110979116	0.00512447	NA	0.91	Remnant cholesterol (non-HDL, non-LDL -cholesterol) || id:met-d-Remnant_C	Remnant cholesterol (non-HDL, non-LDL -cholesterol)	Remnant cholesterol (non-HDL, non-LDL -cholesterol) || ||	TRUE	igd	3.09999e-08	463010	5	0.000256289	110979116	ukb-b-11601	Diagnoses - main ICD10: N40 Hyperplasia of prostate || id:ukb-b-11601	TRUE	reported	igd	2	TRUE
rs2556378	G	T	G	T	-0.00169731	0.00251464	0.842826	0.842146	FALSE	FALSE	FALSE	met-d-Remnant_C	2	60762502	0.00561732	NA	0.7	Remnant cholesterol (non-HDL, non-LDL -cholesterol) || id:met-d-Remnant_C	Remnant cholesterol (non-HDL, non-LDL -cholesterol)	Remnant cholesterol (non-HDL, non-LDL -cholesterol) || ||	TRUE	igd	2.1e-09	463010	2	0.000283405	60762502	ukb-b-11601	Diagnoses - main ICD10: N40 Hyperplasia of prostate || id:ukb-b-11601	TRUE	reported	igd	2	TRUE
rs3116616	G	C	G	C	0.00156848	-0.00169667	0.215462	0.215591	FALSE	TRUE	FALSE	met-d-Remnant_C	13	51162913	0.00498981	NA	0.61	Remnant cholesterol (non-HDL, non-LDL -cholesterol) || id:met-d-Remnant_C	Remnant cholesterol (non-HDL, non-LDL -cholesterol)	Remnant cholesterol (non-HDL, non-LDL -cholesterol) || ||	TRUE	igd	4.20001e-10	463010	13	0.000251111	51162913	ukb-b-11601	Diagnoses - main ICD10: N40 Hyperplasia of prostate || id:ukb-b-11601	TRUE	reported	igd	2	TRUE
rs380286	A	G	A	G	-0.00185552	0.0010689	0.436842	0.437288	FALSE	FALSE	FALSE	met-d-Remnant_C	5	1320247	0.00412256	NA	0.88	Remnant cholesterol (non-HDL, non-LDL -cholesterol) || id:met-d-Remnant_C	Remnant cholesterol (non-HDL, non-LDL -cholesterol)	Remnant cholesterol (non-HDL, non-LDL -cholesterol) || ||	TRUE	igd	4.90004e-19	463010	5	0.000208156	1320247	ukb-b-11601	Diagnoses - main ICD10: N40 Hyperplasia of prostate || id:ukb-b-11601	TRUE	reported	igd	2	TRUE
rs4266963	C	T	C	T	-0.00148575	0.0112465	0.757618	0.757071	FALSE	FALSE	FALSE	met-d-Remnant_C	10	22344228	0.00478769	NA	0.025	Remnant cholesterol (non-HDL, non-LDL -cholesterol) || id:met-d-Remnant_C	Remnant cholesterol (non-HDL, non-LDL -cholesterol)	Remnant cholesterol (non-HDL, non-LDL -cholesterol) || ||	TRUE	igd	6.90001e-10	463010	10	0.000240848	22344228	ukb-b-11601	Diagnoses - main ICD10: N40 Hyperplasia of prostate || id:ukb-b-11601	TRUE	reported	igd	2	TRUE
rs677394	C	G	C	G	0.00195217	-0.00713479	0.904057	0.903874	FALSE	TRUE	FALSE	met-d-Remnant_C	5	134607559	0.00704002	NA	0.24	Remnant cholesterol (non-HDL, non-LDL -cholesterol) || id:met-d-Remnant_C	Remnant cholesterol (non-HDL, non-LDL -cholesterol)	Remnant cholesterol (non-HDL, non-LDL -cholesterol) || ||	TRUE	igd	3.50002e-08	463010	5	0.000354108	134607559	ukb-b-11601	Diagnoses - main ICD10: N40 Hyperplasia of prostate || id:ukb-b-11601	TRUE	reported	igd	2	TRUE
rs9348716	A	G	A	G	-0.0020896	0.0129979	0.128218	0.129082	FALSE	FALSE	FALSE	met-d-Remnant_C	6	26375658	0.00616073	NA	0.0430002	Remnant cholesterol (non-HDL, non-LDL -cholesterol) || id:met-d-Remnant_C	Remnant cholesterol (non-HDL, non-LDL -cholesterol)	Remnant cholesterol (non-HDL, non-LDL -cholesterol) || ||	TRUE	igd	1.80011e-11	463010	6	0.000311058	26375658	ukb-b-11601	Diagnoses - main ICD10: N40 Hyperplasia of prostate || id:ukb-b-11601	TRUE	reported	igd	2	TRUE
rs10788160	A	G	A	G	0.00211565	-0.0104949	0.251238	0.251625	FALSE	FALSE	FALSE	met-d-S_HDL_C	10	123033549	0.00476168	NA	0.021	Cholesterol in small HDL || id:met-d-S_HDL_C	Cholesterol in small HDL	Cholesterol in small HDL || ||	TRUE	igd	6.09958e-19	463010	10	0.000237994	123033549	ukb-b-11601	Diagnoses - main ICD10: N40 Hyperplasia of prostate || id:ukb-b-11601	TRUE	reported	igd	2	TRUE
rs11084596	C	T	C	T	-0.00156003	0.0048426	0.384355	0.384719	FALSE	FALSE	FALSE	met-d-S_HDL_C	19	32104979	0.00432532	NA	0.28	Cholesterol in small HDL || id:met-d-S_HDL_C	Cholesterol in small HDL	Cholesterol in small HDL || ||	TRUE	igd	5.60015e-13	463010	19	0.000216373	32104979	ukb-b-11601	Diagnoses - main ICD10: N40 Hyperplasia of prostate || id:ukb-b-11601	TRUE	reported	igd	2	TRUE
rs12131120	A	T	A	T	-0.00116583	0.000570133	0.518798	0.518014	FALSE	TRUE	TRUE	met-d-S_HDL_C	1	88199778	0.0041435	NA	0.88	Cholesterol in small HDL || id:met-d-S_HDL_C	Cholesterol in small HDL	Cholesterol in small HDL || ||	TRUE	igd	2e-08	463010	1	0.000207776	88199778	ukb-b-11601	Diagnoses - main ICD10: N40 Hyperplasia of prostate || id:ukb-b-11601	TRUE	reported	igd	2	FALSE
rs12255539	A	G	A	G	0.00176923	-0.00328898	0.190997	0.190651	FALSE	FALSE	FALSE	met-d-S_HDL_C	10	122614377	0.00526075	NA	0.649999	Cholesterol in small HDL || id:met-d-S_HDL_C	Cholesterol in small HDL	Cholesterol in small HDL || ||	TRUE	igd	1.80011e-11	463010	10	0.000263331	122614377	ukb-b-11601	Diagnoses - main ICD10: N40 Hyperplasia of prostate || id:ukb-b-11601	TRUE	reported	igd	2	TRUE
rs12416595	G	C	G	C	0.00136352	-0.0115373	0.223989	0.224844	FALSE	TRUE	FALSE	met-d-S_HDL_C	10	22409964	0.00494469	NA	0.0290001	Cholesterol in small HDL || id:met-d-S_HDL_C	Cholesterol in small HDL	Cholesterol in small HDL || ||	TRUE	igd	3.89996e-08	463010	10	0.00024821	22409964	ukb-b-11601	Diagnoses - main ICD10: N40 Hyperplasia of prostate || id:ukb-b-11601	TRUE	reported	igd	2	TRUE
rs1379553	G	A	G	A	-0.00141842	0.010322	0.208142	0.206552	FALSE	FALSE	FALSE	met-d-S_HDL_C	5	110979116	0.00515117	NA	0.0700003	Cholesterol in small HDL || id:met-d-S_HDL_C	Cholesterol in small HDL	Cholesterol in small HDL || ||	TRUE	igd	3.09999e-08	463010	5	0.000256289	110979116	ukb-b-11601	Diagnoses - main ICD10: N40 Hyperplasia of prostate || id:ukb-b-11601	TRUE	reported	igd	2	TRUE
rs2556378	G	T	G	T	-0.00169731	0.00359726	0.842826	0.842146	FALSE	FALSE	FALSE	met-d-S_HDL_C	2	60762502	0.00564564	NA	0.37	Cholesterol in small HDL || id:met-d-S_HDL_C	Cholesterol in small HDL	Cholesterol in small HDL || ||	TRUE	igd	2.1e-09	463010	2	0.000283405	60762502	ukb-b-11601	Diagnoses - main ICD10: N40 Hyperplasia of prostate || id:ukb-b-11601	TRUE	reported	igd	2	TRUE
rs3116616	G	C	G	C	0.00156848	0.00198425	0.215462	0.215591	FALSE	TRUE	FALSE	met-d-S_HDL_C	13	51162913	0.00501401	NA	0.69	Cholesterol in small HDL || id:met-d-S_HDL_C	Cholesterol in small HDL	Cholesterol in small HDL || ||	TRUE	igd	4.20001e-10	463010	13	0.000251111	51162913	ukb-b-11601	Diagnoses - main ICD10: N40 Hyperplasia of prostate || id:ukb-b-11601	TRUE	reported	igd	2	TRUE
rs380286	A	G	A	G	-0.00185552	-2.77592e-05	0.436842	0.437288	FALSE	FALSE	FALSE	met-d-S_HDL_C	5	1320247	0.00414404	NA	0.96	Cholesterol in small HDL || id:met-d-S_HDL_C	Cholesterol in small HDL	Cholesterol in small HDL || ||	TRUE	igd	4.90004e-19	463010	5	0.000208156	1320247	ukb-b-11601	Diagnoses - main ICD10: N40 Hyperplasia of prostate || id:ukb-b-11601	TRUE	reported	igd	2	TRUE
rs4266963	C	T	C	T	-0.00148575	0.00940119	0.757618	0.757071	FALSE	FALSE	FALSE	met-d-S_HDL_C	10	22344228	0.00481054	NA	0.0680002	Cholesterol in small HDL || id:met-d-S_HDL_C	Cholesterol in small HDL	Cholesterol in small HDL || ||	TRUE	igd	6.90001e-10	463010	10	0.000240848	22344228	ukb-b-11601	Diagnoses - main ICD10: N40 Hyperplasia of prostate || id:ukb-b-11601	TRUE	reported	igd	2	TRUE
rs677394	C	G	C	G	0.00195217	-0.0115204	0.904057	0.903874	FALSE	TRUE	FALSE	met-d-S_HDL_C	5	134607559	0.00707669	NA	0.14	Cholesterol in small HDL || id:met-d-S_HDL_C	Cholesterol in small HDL	Cholesterol in small HDL || ||	TRUE	igd	3.50002e-08	463010	5	0.000354108	134607559	ukb-b-11601	Diagnoses - main ICD10: N40 Hyperplasia of prostate || id:ukb-b-11601	TRUE	reported	igd	2	TRUE
rs9348716	A	G	A	G	-0.0020896	-0.00795224	0.128218	0.129082	FALSE	FALSE	FALSE	met-d-S_HDL_C	6	26375658	0.00619332	NA	0.25	Cholesterol in small HDL || id:met-d-S_HDL_C	Cholesterol in small HDL	Cholesterol in small HDL || ||	TRUE	igd	1.80011e-11	463010	6	0.000311058	26375658	ukb-b-11601	Diagnoses - main ICD10: N40 Hyperplasia of prostate || id:ukb-b-11601	TRUE	reported	igd	2	TRUE
rs10788160	A	G	A	G	0.00211565	-0.000535603	0.251238	0.251625	FALSE	FALSE	FALSE	met-d-S_HDL_C_pct	10	123033549	0.00471516	NA	0.709999	Cholesterol to total lipids ratio in small HDL || id:met-d-S_HDL_C_pct	Cholesterol to total lipids ratio in small HDL	Cholesterol to total lipids ratio in small HDL || ||	TRUE	igd	6.09958e-19	463010	10	0.000237994	123033549	ukb-b-11601	Diagnoses - main ICD10: N40 Hyperplasia of prostate || id:ukb-b-11601	TRUE	reported	igd	2	TRUE
rs11084596	C	T	C	T	-0.00156003	0.00458762	0.384355	0.384719	FALSE	FALSE	FALSE	met-d-S_HDL_C_pct	19	32104979	0.0042731	NA	0.22	Cholesterol to total lipids ratio in small HDL || id:met-d-S_HDL_C_pct	Cholesterol to total lipids ratio in small HDL	Cholesterol to total lipids ratio in small HDL || ||	TRUE	igd	5.60015e-13	463010	19	0.000216373	32104979	ukb-b-11601	Diagnoses - main ICD10: N40 Hyperplasia of prostate || id:ukb-b-11601	TRUE	reported	igd	2	TRUE
rs12131120	A	T	A	T	-0.00116583	-1.32119e-05	0.518798	0.518014	FALSE	TRUE	TRUE	met-d-S_HDL_C_pct	1	88199778	0.00410037	NA	0.780001	Cholesterol to total lipids ratio in small HDL || id:met-d-S_HDL_C_pct	Cholesterol to total lipids ratio in small HDL	Cholesterol to total lipids ratio in small HDL || ||	TRUE	igd	2e-08	463010	1	0.000207776	88199778	ukb-b-11601	Diagnoses - main ICD10: N40 Hyperplasia of prostate || id:ukb-b-11601	TRUE	reported	igd	2	FALSE
rs12255539	A	G	A	G	0.00176923	0.00514519	0.190997	0.190651	FALSE	FALSE	FALSE	met-d-S_HDL_C_pct	10	122614377	0.00520936	NA	0.33	Cholesterol to total lipids ratio in small HDL || id:met-d-S_HDL_C_pct	Cholesterol to total lipids ratio in small HDL	Cholesterol to total lipids ratio in small HDL || ||	TRUE	igd	1.80011e-11	463010	10	0.000263331	122614377	ukb-b-11601	Diagnoses - main ICD10: N40 Hyperplasia of prostate || id:ukb-b-11601	TRUE	reported	igd	2	TRUE
rs12416595	G	C	G	C	0.00136352	-0.00436604	0.223989	0.224844	FALSE	TRUE	FALSE	met-d-S_HDL_C_pct	10	22409964	0.00489638	NA	0.4	Cholesterol to total lipids ratio in small HDL || id:met-d-S_HDL_C_pct	Cholesterol to total lipids ratio in small HDL	Cholesterol to total lipids ratio in small HDL || ||	TRUE	igd	3.89996e-08	463010	10	0.00024821	22409964	ukb-b-11601	Diagnoses - main ICD10: N40 Hyperplasia of prostate || id:ukb-b-11601	TRUE	reported	igd	2	TRUE
rs1379553	G	A	G	A	-0.00141842	0.00322704	0.208142	0.206552	FALSE	FALSE	FALSE	met-d-S_HDL_C_pct	5	110979116	0.00510023	NA	0.4	Cholesterol to total lipids ratio in small HDL || id:met-d-S_HDL_C_pct	Cholesterol to total lipids ratio in small HDL	Cholesterol to total lipids ratio in small HDL || ||	TRUE	igd	3.09999e-08	463010	5	0.000256289	110979116	ukb-b-11601	Diagnoses - main ICD10: N40 Hyperplasia of prostate || id:ukb-b-11601	TRUE	reported	igd	2	TRUE
rs2556378	G	T	G	T	-0.00169731	-0.00371504	0.842826	0.842146	FALSE	FALSE	FALSE	met-d-S_HDL_C_pct	2	60762502	0.00558858	NA	0.630001	Cholesterol to total lipids ratio in small HDL || id:met-d-S_HDL_C_pct	Cholesterol to total lipids ratio in small HDL	Cholesterol to total lipids ratio in small HDL || ||	TRUE	igd	2.1e-09	463010	2	0.000283405	60762502	ukb-b-11601	Diagnoses - main ICD10: N40 Hyperplasia of prostate || id:ukb-b-11601	TRUE	reported	igd	2	TRUE
rs3116616	G	C	G	C	0.00156848	-0.00742067	0.215462	0.215591	FALSE	TRUE	FALSE	met-d-S_HDL_C_pct	13	51162913	0.00496419	NA	0.17	Cholesterol to total lipids ratio in small HDL || id:met-d-S_HDL_C_pct	Cholesterol to total lipids ratio in small HDL	Cholesterol to total lipids ratio in small HDL || ||	TRUE	igd	4.20001e-10	463010	13	0.000251111	51162913	ukb-b-11601	Diagnoses - main ICD10: N40 Hyperplasia of prostate || id:ukb-b-11601	TRUE	reported	igd	2	TRUE
rs380286	A	G	A	G	-0.00185552	0.00157479	0.436842	0.437288	FALSE	FALSE	FALSE	met-d-S_HDL_C_pct	5	1320247	0.00410306	NA	0.48	Cholesterol to total lipids ratio in small HDL || id:met-d-S_HDL_C_pct	Cholesterol to total lipids ratio in small HDL	Cholesterol to total lipids ratio in small HDL || ||	TRUE	igd	4.90004e-19	463010	5	0.000208156	1320247	ukb-b-11601	Diagnoses - main ICD10: N40 Hyperplasia of prostate || id:ukb-b-11601	TRUE	reported	igd	2	TRUE
rs4266963	C	T	C	T	-0.00148575	0.00587421	0.757618	0.757071	FALSE	FALSE	FALSE	met-d-S_HDL_C_pct	10	22344228	0.00476354	NA	0.24	Cholesterol to total lipids ratio in small HDL || id:met-d-S_HDL_C_pct	Cholesterol to total lipids ratio in small HDL	Cholesterol to total lipids ratio in small HDL || ||	TRUE	igd	6.90001e-10	463010	10	0.000240848	22344228	ukb-b-11601	Diagnoses - main ICD10: N40 Hyperplasia of prostate || id:ukb-b-11601	TRUE	reported	igd	2	TRUE
rs677394	C	G	C	G	0.00195217	-0.00254366	0.904057	0.903874	FALSE	TRUE	FALSE	met-d-S_HDL_C_pct	5	134607559	0.00700671	NA	0.98	Cholesterol to total lipids ratio in small HDL || id:met-d-S_HDL_C_pct	Cholesterol to total lipids ratio in small HDL	Cholesterol to total lipids ratio in small HDL || ||	TRUE	igd	3.50002e-08	463010	5	0.000354108	134607559	ukb-b-11601	Diagnoses - main ICD10: N40 Hyperplasia of prostate || id:ukb-b-11601	TRUE	reported	igd	2	TRUE
rs9348716	A	G	A	G	-0.0020896	0.0171269	0.128218	0.129082	FALSE	FALSE	FALSE	met-d-S_HDL_C_pct	6	26375658	0.00612888	NA	0.0051	Cholesterol to total lipids ratio in small HDL || id:met-d-S_HDL_C_pct	Cholesterol to total lipids ratio in small HDL	Cholesterol to total lipids ratio in small HDL || ||	TRUE	igd	1.80011e-11	463010	6	0.000311058	26375658	ukb-b-11601	Diagnoses - main ICD10: N40 Hyperplasia of prostate || id:ukb-b-11601	TRUE	reported	igd	2	TRUE
rs10788160	A	G	A	G	0.00211565	-0.00990125	0.251238	0.251625	FALSE	FALSE	FALSE	met-d-S_HDL_CE	10	123033549	0.00477724	NA	0.0329997	Cholesteryl esters in small HDL || id:met-d-S_HDL_CE	Cholesteryl esters in small HDL	Cholesteryl esters in small HDL || ||	TRUE	igd	6.09958e-19	463010	10	0.000237994	123033549	ukb-b-11601	Diagnoses - main ICD10: N40 Hyperplasia of prostate || id:ukb-b-11601	TRUE	reported	igd	2	TRUE
rs11084596	C	T	C	T	-0.00156003	0.00502595	0.384355	0.384719	FALSE	FALSE	FALSE	met-d-S_HDL_CE	19	32104979	0.00433942	NA	0.27	Cholesteryl esters in small HDL || id:met-d-S_HDL_CE	Cholesteryl esters in small HDL	Cholesteryl esters in small HDL || ||	TRUE	igd	5.60015e-13	463010	19	0.000216373	32104979	ukb-b-11601	Diagnoses - main ICD10: N40 Hyperplasia of prostate || id:ukb-b-11601	TRUE	reported	igd	2	TRUE
rs12131120	A	T	A	T	-0.00116583	0.000673426	0.518798	0.518014	FALSE	TRUE	TRUE	met-d-S_HDL_CE	1	88199778	0.00415712	NA	0.87	Cholesteryl esters in small HDL || id:met-d-S_HDL_CE	Cholesteryl esters in small HDL	Cholesteryl esters in small HDL || ||	TRUE	igd	2e-08	463010	1	0.000207776	88199778	ukb-b-11601	Diagnoses - main ICD10: N40 Hyperplasia of prostate || id:ukb-b-11601	TRUE	reported	igd	2	FALSE
rs12255539	A	G	A	G	0.00176923	-0.0025955	0.190997	0.190651	FALSE	FALSE	FALSE	met-d-S_HDL_CE	10	122614377	0.00527795	NA	0.77	Cholesteryl esters in small HDL || id:met-d-S_HDL_CE	Cholesteryl esters in small HDL	Cholesteryl esters in small HDL || ||	TRUE	igd	1.80011e-11	463010	10	0.000263331	122614377	ukb-b-11601	Diagnoses - main ICD10: N40 Hyperplasia of prostate || id:ukb-b-11601	TRUE	reported	igd	2	TRUE
rs12416595	G	C	G	C	0.00136352	-0.010874	0.223989	0.224844	FALSE	TRUE	FALSE	met-d-S_HDL_CE	10	22409964	0.00496085	NA	0.0389996	Cholesteryl esters in small HDL || id:met-d-S_HDL_CE	Cholesteryl esters in small HDL	Cholesteryl esters in small HDL || ||	TRUE	igd	3.89996e-08	463010	10	0.00024821	22409964	ukb-b-11601	Diagnoses - main ICD10: N40 Hyperplasia of prostate || id:ukb-b-11601	TRUE	reported	igd	2	TRUE
rs1379553	G	A	G	A	-0.00141842	0.0111804	0.208142	0.206552	FALSE	FALSE	FALSE	met-d-S_HDL_CE	5	110979116	0.005168	NA	0.0460002	Cholesteryl esters in small HDL || id:met-d-S_HDL_CE	Cholesteryl esters in small HDL	Cholesteryl esters in small HDL || ||	TRUE	igd	3.09999e-08	463010	5	0.000256289	110979116	ukb-b-11601	Diagnoses - main ICD10: N40 Hyperplasia of prostate || id:ukb-b-11601	TRUE	reported	igd	2	TRUE
rs2556378	G	T	G	T	-0.00169731	0.00405217	0.842826	0.842146	FALSE	FALSE	FALSE	met-d-S_HDL_CE	2	60762502	0.00566437	NA	0.32	Cholesteryl esters in small HDL || id:met-d-S_HDL_CE	Cholesteryl esters in small HDL	Cholesteryl esters in small HDL || ||	TRUE	igd	2.1e-09	463010	2	0.000283405	60762502	ukb-b-11601	Diagnoses - main ICD10: N40 Hyperplasia of prostate || id:ukb-b-11601	TRUE	reported	igd	2	TRUE
rs3116616	G	C	G	C	0.00156848	0.00187204	0.215462	0.215591	FALSE	TRUE	FALSE	met-d-S_HDL_CE	13	51162913	0.00503018	NA	0.719999	Cholesteryl esters in small HDL || id:met-d-S_HDL_CE	Cholesteryl esters in small HDL	Cholesteryl esters in small HDL || ||	TRUE	igd	4.20001e-10	463010	13	0.000251111	51162913	ukb-b-11601	Diagnoses - main ICD10: N40 Hyperplasia of prostate || id:ukb-b-11601	TRUE	reported	igd	2	TRUE
rs380286	A	G	A	G	-0.00185552	0.000396105	0.436842	0.437288	FALSE	FALSE	FALSE	met-d-S_HDL_CE	5	1320247	0.00415758	NA	0.97	Cholesteryl esters in small HDL || id:met-d-S_HDL_CE	Cholesteryl esters in small HDL	Cholesteryl esters in small HDL || ||	TRUE	igd	4.90004e-19	463010	5	0.000208156	1320247	ukb-b-11601	Diagnoses - main ICD10: N40 Hyperplasia of prostate || id:ukb-b-11601	TRUE	reported	igd	2	TRUE
rs4266963	C	T	C	T	-0.00148575	0.00953115	0.757618	0.757071	FALSE	FALSE	FALSE	met-d-S_HDL_CE	10	22344228	0.00482626	NA	0.061	Cholesteryl esters in small HDL || id:met-d-S_HDL_CE	Cholesteryl esters in small HDL	Cholesteryl esters in small HDL || ||	TRUE	igd	6.90001e-10	463010	10	0.000240848	22344228	ukb-b-11601	Diagnoses - main ICD10: N40 Hyperplasia of prostate || id:ukb-b-11601	TRUE	reported	igd	2	TRUE
rs677394	C	G	C	G	0.00195217	-0.0131801	0.904057	0.903874	FALSE	TRUE	FALSE	met-d-S_HDL_CE	5	134607559	0.00709982	NA	0.0949992	Cholesteryl esters in small HDL || id:met-d-S_HDL_CE	Cholesteryl esters in small HDL	Cholesteryl esters in small HDL || ||	TRUE	igd	3.50002e-08	463010	5	0.000354108	134607559	ukb-b-11601	Diagnoses - main ICD10: N40 Hyperplasia of prostate || id:ukb-b-11601	TRUE	reported	igd	2	TRUE
rs9348716	A	G	A	G	-0.0020896	-0.00685169	0.128218	0.129082	FALSE	FALSE	FALSE	met-d-S_HDL_CE	6	26375658	0.00621382	NA	0.29	Cholesteryl esters in small HDL || id:met-d-S_HDL_CE	Cholesteryl esters in small HDL	Cholesteryl esters in small HDL || ||	TRUE	igd	1.80011e-11	463010	6	0.000311058	26375658	ukb-b-11601	Diagnoses - main ICD10: N40 Hyperplasia of prostate || id:ukb-b-11601	TRUE	reported	igd	2	TRUE
rs10788160	A	G	A	G	0.00211565	-0.000839893	0.251238	0.251625	FALSE	FALSE	FALSE	met-d-S_HDL_CE_pct	10	123033549	0.00470303	NA	0.6	Cholesteryl esters to total lipids ratio in small HDL || id:met-d-S_HDL_CE_pct	Cholesteryl esters to total lipids ratio in small HDL	Cholesteryl esters to total lipids ratio in small HDL || ||	TRUE	igd	6.09958e-19	463010	10	0.000237994	123033549	ukb-b-11601	Diagnoses - main ICD10: N40 Hyperplasia of prostate || id:ukb-b-11601	TRUE	reported	igd	2	TRUE
rs11084596	C	T	C	T	-0.00156003	0.00464965	0.384355	0.384719	FALSE	FALSE	FALSE	met-d-S_HDL_CE_pct	19	32104979	0.00426654	NA	0.25	Cholesteryl esters to total lipids ratio in small HDL || id:met-d-S_HDL_CE_pct	Cholesteryl esters to total lipids ratio in small HDL	Cholesteryl esters to total lipids ratio in small HDL || ||	TRUE	igd	5.60015e-13	463010	19	0.000216373	32104979	ukb-b-11601	Diagnoses - main ICD10: N40 Hyperplasia of prostate || id:ukb-b-11601	TRUE	reported	igd	2	TRUE
rs12131120	A	T	A	T	-0.00116583	0.000843777	0.518798	0.518014	FALSE	TRUE	TRUE	met-d-S_HDL_CE_pct	1	88199778	0.00409109	NA	0.88	Cholesteryl esters to total lipids ratio in small HDL || id:met-d-S_HDL_CE_pct	Cholesteryl esters to total lipids ratio in small HDL	Cholesteryl esters to total lipids ratio in small HDL || ||	TRUE	igd	2e-08	463010	1	0.000207776	88199778	ukb-b-11601	Diagnoses - main ICD10: N40 Hyperplasia of prostate || id:ukb-b-11601	TRUE	reported	igd	2	FALSE
rs12255539	A	G	A	G	0.00176923	0.00475841	0.190997	0.190651	FALSE	FALSE	FALSE	met-d-S_HDL_CE_pct	10	122614377	0.00519596	NA	0.37	Cholesteryl esters to total lipids ratio in small HDL || id:met-d-S_HDL_CE_pct	Cholesteryl esters to total lipids ratio in small HDL	Cholesteryl esters to total lipids ratio in small HDL || ||	TRUE	igd	1.80011e-11	463010	10	0.000263331	122614377	ukb-b-11601	Diagnoses - main ICD10: N40 Hyperplasia of prostate || id:ukb-b-11601	TRUE	reported	igd	2	TRUE
rs12416595	G	C	G	C	0.00136352	-0.00322527	0.223989	0.224844	FALSE	TRUE	FALSE	met-d-S_HDL_CE_pct	10	22409964	0.00488379	NA	0.53	Cholesteryl esters to total lipids ratio in small HDL || id:met-d-S_HDL_CE_pct	Cholesteryl esters to total lipids ratio in small HDL	Cholesteryl esters to total lipids ratio in small HDL || ||	TRUE	igd	3.89996e-08	463010	10	0.00024821	22409964	ukb-b-11601	Diagnoses - main ICD10: N40 Hyperplasia of prostate || id:ukb-b-11601	TRUE	reported	igd	2	TRUE
rs1379553	G	A	G	A	-0.00141842	0.00565942	0.208142	0.206552	FALSE	FALSE	FALSE	met-d-S_HDL_CE_pct	5	110979116	0.00508725	NA	0.2	Cholesteryl esters to total lipids ratio in small HDL || id:met-d-S_HDL_CE_pct	Cholesteryl esters to total lipids ratio in small HDL	Cholesteryl esters to total lipids ratio in small HDL || ||	TRUE	igd	3.09999e-08	463010	5	0.000256289	110979116	ukb-b-11601	Diagnoses - main ICD10: N40 Hyperplasia of prostate || id:ukb-b-11601	TRUE	reported	igd	2	TRUE
rs2556378	G	T	G	T	-0.00169731	-0.00110656	0.842826	0.842146	FALSE	FALSE	FALSE	met-d-S_HDL_CE_pct	2	60762502	0.00557533	NA	0.98	Cholesteryl esters to total lipids ratio in small HDL || id:met-d-S_HDL_CE_pct	Cholesteryl esters to total lipids ratio in small HDL	Cholesteryl esters to total lipids ratio in small HDL || ||	TRUE	igd	2.1e-09	463010	2	0.000283405	60762502	ukb-b-11601	Diagnoses - main ICD10: N40 Hyperplasia of prostate || id:ukb-b-11601	TRUE	reported	igd	2	TRUE
rs3116616	G	C	G	C	0.00156848	-0.0048969	0.215462	0.215591	FALSE	TRUE	FALSE	met-d-S_HDL_CE_pct	13	51162913	0.00495164	NA	0.39	Cholesteryl esters to total lipids ratio in small HDL || id:met-d-S_HDL_CE_pct	Cholesteryl esters to total lipids ratio in small HDL	Cholesteryl esters to total lipids ratio in small HDL || ||	TRUE	igd	4.20001e-10	463010	13	0.000251111	51162913	ukb-b-11601	Diagnoses - main ICD10: N40 Hyperplasia of prostate || id:ukb-b-11601	TRUE	reported	igd	2	TRUE
rs380286	A	G	A	G	-0.00185552	0.00165237	0.436842	0.437288	FALSE	FALSE	FALSE	met-d-S_HDL_CE_pct	5	1320247	0.00409262	NA	0.49	Cholesteryl esters to total lipids ratio in small HDL || id:met-d-S_HDL_CE_pct	Cholesteryl esters to total lipids ratio in small HDL	Cholesteryl esters to total lipids ratio in small HDL || ||	TRUE	igd	4.90004e-19	463010	5	0.000208156	1320247	ukb-b-11601	Diagnoses - main ICD10: N40 Hyperplasia of prostate || id:ukb-b-11601	TRUE	reported	igd	2	TRUE
rs4266963	C	T	C	T	-0.00148575	0.00581273	0.757618	0.757071	FALSE	FALSE	FALSE	met-d-S_HDL_CE_pct	10	22344228	0.00475129	NA	0.23	Cholesteryl esters to total lipids ratio in small HDL || id:met-d-S_HDL_CE_pct	Cholesteryl esters to total lipids ratio in small HDL	Cholesteryl esters to total lipids ratio in small HDL || ||	TRUE	igd	6.90001e-10	463010	10	0.000240848	22344228	ukb-b-11601	Diagnoses - main ICD10: N40 Hyperplasia of prostate || id:ukb-b-11601	TRUE	reported	igd	2	TRUE
rs677394	C	G	C	G	0.00195217	-0.00688211	0.904057	0.903874	FALSE	TRUE	FALSE	met-d-S_HDL_CE_pct	5	134607559	0.00698888	NA	0.62	Cholesteryl esters to total lipids ratio in small HDL || id:met-d-S_HDL_CE_pct	Cholesteryl esters to total lipids ratio in small HDL	Cholesteryl esters to total lipids ratio in small HDL || ||	TRUE	igd	3.50002e-08	463010	5	0.000354108	134607559	ukb-b-11601	Diagnoses - main ICD10: N40 Hyperplasia of prostate || id:ukb-b-11601	TRUE	reported	igd	2	TRUE
rs9348716	A	G	A	G	-0.0020896	0.013681	0.128218	0.129082	FALSE	FALSE	FALSE	met-d-S_HDL_CE_pct	6	26375658	0.00611464	NA	0.0309999	Cholesteryl esters to total lipids ratio in small HDL || id:met-d-S_HDL_CE_pct	Cholesteryl esters to total lipids ratio in small HDL	Cholesteryl esters to total lipids ratio in small HDL || ||	TRUE	igd	1.80011e-11	463010	6	0.000311058	26375658	ukb-b-11601	Diagnoses - main ICD10: N40 Hyperplasia of prostate || id:ukb-b-11601	TRUE	reported	igd	2	TRUE
rs10788160	A	G	A	G	0.00211565	-0.0103398	0.251238	0.251625	FALSE	FALSE	FALSE	met-d-S_HDL_FC	10	123033549	0.00468204	NA	0.0189998	Free cholesterol in small HDL || id:met-d-S_HDL_FC	Free cholesterol in small HDL	Free cholesterol in small HDL || ||	TRUE	igd	6.09958e-19	463010	10	0.000237994	123033549	ukb-b-11601	Diagnoses - main ICD10: N40 Hyperplasia of prostate || id:ukb-b-11601	TRUE	reported	igd	2	TRUE
rs11084596	C	T	C	T	-0.00156003	0.00358531	0.384355	0.384719	FALSE	FALSE	FALSE	met-d-S_HDL_FC	19	32104979	0.00425321	NA	0.37	Free cholesterol in small HDL || id:met-d-S_HDL_FC	Free cholesterol in small HDL	Free cholesterol in small HDL || ||	TRUE	igd	5.60015e-13	463010	19	0.000216373	32104979	ukb-b-11601	Diagnoses - main ICD10: N40 Hyperplasia of prostate || id:ukb-b-11601	TRUE	reported	igd	2	TRUE
rs12131120	A	T	A	T	-0.00116583	0.000216849	0.518798	0.518014	FALSE	TRUE	TRUE	met-d-S_HDL_FC	1	88199778	0.00407396	NA	0.9	Free cholesterol in small HDL || id:met-d-S_HDL_FC	Free cholesterol in small HDL	Free cholesterol in small HDL || ||	TRUE	igd	2e-08	463010	1	0.000207776	88199778	ukb-b-11601	Diagnoses - main ICD10: N40 Hyperplasia of prostate || id:ukb-b-11601	TRUE	reported	igd	2	FALSE
rs12255539	A	G	A	G	0.00176923	-0.00455054	0.190997	0.190651	FALSE	FALSE	FALSE	met-d-S_HDL_FC	10	122614377	0.00517276	NA	0.39	Free cholesterol in small HDL || id:met-d-S_HDL_FC	Free cholesterol in small HDL	Free cholesterol in small HDL || ||	TRUE	igd	1.80011e-11	463010	10	0.000263331	122614377	ukb-b-11601	Diagnoses - main ICD10: N40 Hyperplasia of prostate || id:ukb-b-11601	TRUE	reported	igd	2	TRUE
rs12416595	G	C	G	C	0.00136352	-0.01137	0.223989	0.224844	FALSE	TRUE	FALSE	met-d-S_HDL_FC	10	22409964	0.00486199	NA	0.0299999	Free cholesterol in small HDL || id:met-d-S_HDL_FC	Free cholesterol in small HDL	Free cholesterol in small HDL || ||	TRUE	igd	3.89996e-08	463010	10	0.00024821	22409964	ukb-b-11601	Diagnoses - main ICD10: N40 Hyperplasia of prostate || id:ukb-b-11601	TRUE	reported	igd	2	TRUE
rs1379553	G	A	G	A	-0.00141842	0.00637318	0.208142	0.206552	FALSE	FALSE	FALSE	met-d-S_HDL_FC	5	110979116	0.00506495	NA	0.3	Free cholesterol in small HDL || id:met-d-S_HDL_FC	Free cholesterol in small HDL	Free cholesterol in small HDL || ||	TRUE	igd	3.09999e-08	463010	5	0.000256289	110979116	ukb-b-11601	Diagnoses - main ICD10: N40 Hyperplasia of prostate || id:ukb-b-11601	TRUE	reported	igd	2	TRUE
rs2556378	G	T	G	T	-0.00169731	0.00116101	0.842826	0.842146	FALSE	FALSE	FALSE	met-d-S_HDL_FC	2	60762502	0.00555004	NA	0.79	Free cholesterol in small HDL || id:met-d-S_HDL_FC	Free cholesterol in small HDL	Free cholesterol in small HDL || ||	TRUE	igd	2.1e-09	463010	2	0.000283405	60762502	ukb-b-11601	Diagnoses - main ICD10: N40 Hyperplasia of prostate || id:ukb-b-11601	TRUE	reported	igd	2	TRUE
rs3116616	G	C	G	C	0.00156848	0.00128431	0.215462	0.215591	FALSE	TRUE	FALSE	met-d-S_HDL_FC	13	51162913	0.00493099	NA	0.85	Free cholesterol in small HDL || id:met-d-S_HDL_FC	Free cholesterol in small HDL	Free cholesterol in small HDL || ||	TRUE	igd	4.20001e-10	463010	13	0.000251111	51162913	ukb-b-11601	Diagnoses - main ICD10: N40 Hyperplasia of prostate || id:ukb-b-11601	TRUE	reported	igd	2	TRUE
rs380286	A	G	A	G	-0.00185552	-0.000762777	0.436842	0.437288	FALSE	FALSE	FALSE	met-d-S_HDL_FC	5	1320247	0.00407468	NA	0.83	Free cholesterol in small HDL || id:met-d-S_HDL_FC	Free cholesterol in small HDL	Free cholesterol in small HDL || ||	TRUE	igd	4.90004e-19	463010	5	0.000208156	1320247	ukb-b-11601	Diagnoses - main ICD10: N40 Hyperplasia of prostate || id:ukb-b-11601	TRUE	reported	igd	2	TRUE
rs4266963	C	T	C	T	-0.00148575	0.00733766	0.757618	0.757071	FALSE	FALSE	FALSE	met-d-S_HDL_FC	10	22344228	0.00473008	NA	0.17	Free cholesterol in small HDL || id:met-d-S_HDL_FC	Free cholesterol in small HDL	Free cholesterol in small HDL || ||	TRUE	igd	6.90001e-10	463010	10	0.000240848	22344228	ukb-b-11601	Diagnoses - main ICD10: N40 Hyperplasia of prostate || id:ukb-b-11601	TRUE	reported	igd	2	TRUE
rs677394	C	G	C	G	0.00195217	-0.00468916	0.904057	0.903874	FALSE	TRUE	FALSE	met-d-S_HDL_FC	5	134607559	0.00695825	NA	0.48	Free cholesterol in small HDL || id:met-d-S_HDL_FC	Free cholesterol in small HDL	Free cholesterol in small HDL || ||	TRUE	igd	3.50002e-08	463010	5	0.000354108	134607559	ukb-b-11601	Diagnoses - main ICD10: N40 Hyperplasia of prostate || id:ukb-b-11601	TRUE	reported	igd	2	TRUE
rs9348716	A	G	A	G	-0.0020896	-0.00904573	0.128218	0.129082	FALSE	FALSE	FALSE	met-d-S_HDL_FC	6	26375658	0.00608894	NA	0.26	Free cholesterol in small HDL || id:met-d-S_HDL_FC	Free cholesterol in small HDL	Free cholesterol in small HDL || ||	TRUE	igd	1.80011e-11	463010	6	0.000311058	26375658	ukb-b-11601	Diagnoses - main ICD10: N40 Hyperplasia of prostate || id:ukb-b-11601	TRUE	reported	igd	2	TRUE
rs10788160	A	G	A	G	0.00211565	-0.0110319	0.251238	0.251625	FALSE	FALSE	FALSE	met-d-S_HDL_P	10	123033549	0.00477028	NA	0.015	Concentration of small HDL particles || id:met-d-S_HDL_P	Concentration of small HDL particles	Concentration of small HDL particles || ||	TRUE	igd	6.09958e-19	463010	10	0.000237994	123033549	ukb-b-11601	Diagnoses - main ICD10: N40 Hyperplasia of prostate || id:ukb-b-11601	TRUE	reported	igd	2	TRUE
rs11084596	C	T	C	T	-0.00156003	0.00530708	0.384355	0.384719	FALSE	FALSE	FALSE	met-d-S_HDL_P	19	32104979	0.00433334	NA	0.22	Concentration of small HDL particles || id:met-d-S_HDL_P	Concentration of small HDL particles	Concentration of small HDL particles || ||	TRUE	igd	5.60015e-13	463010	19	0.000216373	32104979	ukb-b-11601	Diagnoses - main ICD10: N40 Hyperplasia of prostate || id:ukb-b-11601	TRUE	reported	igd	2	TRUE
rs12131120	A	T	A	T	-0.00116583	0.00135952	0.518798	0.518014	FALSE	TRUE	TRUE	met-d-S_HDL_P	1	88199778	0.00415079	NA	0.73	Concentration of small HDL particles || id:met-d-S_HDL_P	Concentration of small HDL particles	Concentration of small HDL particles || ||	TRUE	igd	2e-08	463010	1	0.000207776	88199778	ukb-b-11601	Diagnoses - main ICD10: N40 Hyperplasia of prostate || id:ukb-b-11601	TRUE	reported	igd	2	FALSE
rs12255539	A	G	A	G	0.00176923	-0.00285001	0.190997	0.190651	FALSE	FALSE	FALSE	met-d-S_HDL_P	10	122614377	0.00527026	NA	0.69	Concentration of small HDL particles || id:met-d-S_HDL_P	Concentration of small HDL particles	Concentration of small HDL particles || ||	TRUE	igd	1.80011e-11	463010	10	0.000263331	122614377	ukb-b-11601	Diagnoses - main ICD10: N40 Hyperplasia of prostate || id:ukb-b-11601	TRUE	reported	igd	2	TRUE
rs12416595	G	C	G	C	0.00136352	-0.0116625	0.223989	0.224844	FALSE	TRUE	FALSE	met-d-S_HDL_P	10	22409964	0.00495363	NA	0.0269998	Concentration of small HDL particles || id:met-d-S_HDL_P	Concentration of small HDL particles	Concentration of small HDL particles || ||	TRUE	igd	3.89996e-08	463010	10	0.00024821	22409964	ukb-b-11601	Diagnoses - main ICD10: N40 Hyperplasia of prostate || id:ukb-b-11601	TRUE	reported	igd	2	TRUE
rs1379553	G	A	G	A	-0.00141842	0.0100235	0.208142	0.206552	FALSE	FALSE	FALSE	met-d-S_HDL_P	5	110979116	0.00516051	NA	0.0830004	Concentration of small HDL particles || id:met-d-S_HDL_P	Concentration of small HDL particles	Concentration of small HDL particles || ||	TRUE	igd	3.09999e-08	463010	5	0.000256289	110979116	ukb-b-11601	Diagnoses - main ICD10: N40 Hyperplasia of prostate || id:ukb-b-11601	TRUE	reported	igd	2	TRUE
rs2556378	G	T	G	T	-0.00169731	0.00402291	0.842826	0.842146	FALSE	FALSE	FALSE	met-d-S_HDL_P	2	60762502	0.00565547	NA	0.34	Concentration of small HDL particles || id:met-d-S_HDL_P	Concentration of small HDL particles	Concentration of small HDL particles || ||	TRUE	igd	2.1e-09	463010	2	0.000283405	60762502	ukb-b-11601	Diagnoses - main ICD10: N40 Hyperplasia of prostate || id:ukb-b-11601	TRUE	reported	igd	2	TRUE
rs3116616	G	C	G	C	0.00156848	0.002032	0.215462	0.215591	FALSE	TRUE	FALSE	met-d-S_HDL_P	13	51162913	0.00502312	NA	0.649999	Concentration of small HDL particles || id:met-d-S_HDL_P	Concentration of small HDL particles	Concentration of small HDL particles || ||	TRUE	igd	4.20001e-10	463010	13	0.000251111	51162913	ukb-b-11601	Diagnoses - main ICD10: N40 Hyperplasia of prostate || id:ukb-b-11601	TRUE	reported	igd	2	TRUE
rs380286	A	G	A	G	-0.00185552	1.22663e-05	0.436842	0.437288	FALSE	FALSE	FALSE	met-d-S_HDL_P	5	1320247	0.00415155	NA	0.94	Concentration of small HDL particles || id:met-d-S_HDL_P	Concentration of small HDL particles	Concentration of small HDL particles || ||	TRUE	igd	4.90004e-19	463010	5	0.000208156	1320247	ukb-b-11601	Diagnoses - main ICD10: N40 Hyperplasia of prostate || id:ukb-b-11601	TRUE	reported	igd	2	TRUE
rs4266963	C	T	C	T	-0.00148575	0.00986782	0.757618	0.757071	FALSE	FALSE	FALSE	met-d-S_HDL_P	10	22344228	0.00481923	NA	0.0560003	Concentration of small HDL particles || id:met-d-S_HDL_P	Concentration of small HDL particles	Concentration of small HDL particles || ||	TRUE	igd	6.90001e-10	463010	10	0.000240848	22344228	ukb-b-11601	Diagnoses - main ICD10: N40 Hyperplasia of prostate || id:ukb-b-11601	TRUE	reported	igd	2	TRUE
rs677394	C	G	C	G	0.00195217	-0.0128423	0.904057	0.903874	FALSE	TRUE	FALSE	met-d-S_HDL_P	5	134607559	0.00708952	NA	0.089	Concentration of small HDL particles || id:met-d-S_HDL_P	Concentration of small HDL particles	Concentration of small HDL particles || ||	TRUE	igd	3.50002e-08	463010	5	0.000354108	134607559	ukb-b-11601	Diagnoses - main ICD10: N40 Hyperplasia of prostate || id:ukb-b-11601	TRUE	reported	igd	2	TRUE
rs9348716	A	G	A	G	-0.0020896	-0.00722516	0.128218	0.129082	FALSE	FALSE	FALSE	met-d-S_HDL_P	6	26375658	0.00620419	NA	0.32	Concentration of small HDL particles || id:met-d-S_HDL_P	Concentration of small HDL particles	Concentration of small HDL particles || ||	TRUE	igd	1.80011e-11	463010	6	0.000311058	26375658	ukb-b-11601	Diagnoses - main ICD10: N40 Hyperplasia of prostate || id:ukb-b-11601	TRUE	reported	igd	2	TRUE
rs10788160	A	G	A	G	0.00211565	0.00143998	0.251238	0.251625	FALSE	FALSE	FALSE	met-d-S_HDL_PL_pct	10	123033549	0.00461092	NA	0.81	Phospholipids to total lipids ratio in small HDL || id:met-d-S_HDL_PL_pct	Phospholipids to total lipids ratio in small HDL	Phospholipids to total lipids ratio in small HDL || ||	TRUE	igd	6.09958e-19	463010	10	0.000237994	123033549	ukb-b-11601	Diagnoses - main ICD10: N40 Hyperplasia of prostate || id:ukb-b-11601	TRUE	reported	igd	2	TRUE
rs11084596	C	T	C	T	-0.00156003	-0.00685738	0.384355	0.384719	FALSE	FALSE	FALSE	met-d-S_HDL_PL_pct	19	32104979	0.00417873	NA	0.0949992	Phospholipids to total lipids ratio in small HDL || id:met-d-S_HDL_PL_pct	Phospholipids to total lipids ratio in small HDL	Phospholipids to total lipids ratio in small HDL || ||	TRUE	igd	5.60015e-13	463010	19	0.000216373	32104979	ukb-b-11601	Diagnoses - main ICD10: N40 Hyperplasia of prostate || id:ukb-b-11601	TRUE	reported	igd	2	TRUE
rs12131120	A	T	A	T	-0.00116583	-0.00527671	0.518798	0.518014	FALSE	TRUE	TRUE	met-d-S_HDL_PL_pct	1	88199778	0.00401031	NA	0.19	Phospholipids to total lipids ratio in small HDL || id:met-d-S_HDL_PL_pct	Phospholipids to total lipids ratio in small HDL	Phospholipids to total lipids ratio in small HDL || ||	TRUE	igd	2e-08	463010	1	0.000207776	88199778	ukb-b-11601	Diagnoses - main ICD10: N40 Hyperplasia of prostate || id:ukb-b-11601	TRUE	reported	igd	2	FALSE
rs12255539	A	G	A	G	0.00176923	-0.00921396	0.190997	0.190651	FALSE	FALSE	FALSE	met-d-S_HDL_PL_pct	10	122614377	0.00509419	NA	0.0830004	Phospholipids to total lipids ratio in small HDL || id:met-d-S_HDL_PL_pct	Phospholipids to total lipids ratio in small HDL	Phospholipids to total lipids ratio in small HDL || ||	TRUE	igd	1.80011e-11	463010	10	0.000263331	122614377	ukb-b-11601	Diagnoses - main ICD10: N40 Hyperplasia of prostate || id:ukb-b-11601	TRUE	reported	igd	2	TRUE
rs12416595	G	C	G	C	0.00136352	0.00377987	0.223989	0.224844	FALSE	TRUE	FALSE	met-d-S_HDL_PL_pct	10	22409964	0.00478814	NA	0.48	Phospholipids to total lipids ratio in small HDL || id:met-d-S_HDL_PL_pct	Phospholipids to total lipids ratio in small HDL	Phospholipids to total lipids ratio in small HDL || ||	TRUE	igd	3.89996e-08	463010	10	0.00024821	22409964	ukb-b-11601	Diagnoses - main ICD10: N40 Hyperplasia of prostate || id:ukb-b-11601	TRUE	reported	igd	2	TRUE
rs1379553	G	A	G	A	-0.00141842	-0.00220735	0.208142	0.206552	FALSE	FALSE	FALSE	met-d-S_HDL_PL_pct	5	110979116	0.0049886	NA	0.450001	Phospholipids to total lipids ratio in small HDL || id:met-d-S_HDL_PL_pct	Phospholipids to total lipids ratio in small HDL	Phospholipids to total lipids ratio in small HDL || ||	TRUE	igd	3.09999e-08	463010	5	0.000256289	110979116	ukb-b-11601	Diagnoses - main ICD10: N40 Hyperplasia of prostate || id:ukb-b-11601	TRUE	reported	igd	2	TRUE
rs2556378	G	T	G	T	-0.00169731	-0.0026859	0.842826	0.842146	FALSE	FALSE	FALSE	met-d-S_HDL_PL_pct	2	60762502	0.00546741	NA	0.61	Phospholipids to total lipids ratio in small HDL || id:met-d-S_HDL_PL_pct	Phospholipids to total lipids ratio in small HDL	Phospholipids to total lipids ratio in small HDL || ||	TRUE	igd	2.1e-09	463010	2	0.000283405	60762502	ukb-b-11601	Diagnoses - main ICD10: N40 Hyperplasia of prostate || id:ukb-b-11601	TRUE	reported	igd	2	TRUE
rs3116616	G	C	G	C	0.00156848	0.0089799	0.215462	0.215591	FALSE	TRUE	FALSE	met-d-S_HDL_PL_pct	13	51162913	0.00485536	NA	0.12	Phospholipids to total lipids ratio in small HDL || id:met-d-S_HDL_PL_pct	Phospholipids to total lipids ratio in small HDL	Phospholipids to total lipids ratio in small HDL || ||	TRUE	igd	4.20001e-10	463010	13	0.000251111	51162913	ukb-b-11601	Diagnoses - main ICD10: N40 Hyperplasia of prostate || id:ukb-b-11601	TRUE	reported	igd	2	TRUE
rs380286	A	G	A	G	-0.00185552	-0.00346716	0.436842	0.437288	FALSE	FALSE	FALSE	met-d-S_HDL_PL_pct	5	1320247	0.00401325	NA	0.4	Phospholipids to total lipids ratio in small HDL || id:met-d-S_HDL_PL_pct	Phospholipids to total lipids ratio in small HDL	Phospholipids to total lipids ratio in small HDL || ||	TRUE	igd	4.90004e-19	463010	5	0.000208156	1320247	ukb-b-11601	Diagnoses - main ICD10: N40 Hyperplasia of prostate || id:ukb-b-11601	TRUE	reported	igd	2	TRUE
rs4266963	C	T	C	T	-0.00148575	-0.00882346	0.757618	0.757071	FALSE	FALSE	FALSE	met-d-S_HDL_PL_pct	10	22344228	0.00465823	NA	0.0840001	Phospholipids to total lipids ratio in small HDL || id:met-d-S_HDL_PL_pct	Phospholipids to total lipids ratio in small HDL	Phospholipids to total lipids ratio in small HDL || ||	TRUE	igd	6.90001e-10	463010	10	0.000240848	22344228	ukb-b-11601	Diagnoses - main ICD10: N40 Hyperplasia of prostate || id:ukb-b-11601	TRUE	reported	igd	2	TRUE
rs677394	C	G	C	G	0.00195217	0.00992301	0.904057	0.903874	FALSE	TRUE	FALSE	met-d-S_HDL_PL_pct	5	134607559	0.00685335	NA	0.23	Phospholipids to total lipids ratio in small HDL || id:met-d-S_HDL_PL_pct	Phospholipids to total lipids ratio in small HDL	Phospholipids to total lipids ratio in small HDL || ||	TRUE	igd	3.50002e-08	463010	5	0.000354108	134607559	ukb-b-11601	Diagnoses - main ICD10: N40 Hyperplasia of prostate || id:ukb-b-11601	TRUE	reported	igd	2	TRUE
rs9348716	A	G	A	G	-0.0020896	-0.0220332	0.128218	0.129082	FALSE	FALSE	FALSE	met-d-S_HDL_PL_pct	6	26375658	0.00599691	NA	0.000309999	Phospholipids to total lipids ratio in small HDL || id:met-d-S_HDL_PL_pct	Phospholipids to total lipids ratio in small HDL	Phospholipids to total lipids ratio in small HDL || ||	TRUE	igd	1.80011e-11	463010	6	0.000311058	26375658	ukb-b-11601	Diagnoses - main ICD10: N40 Hyperplasia of prostate || id:ukb-b-11601	TRUE	reported	igd	2	TRUE
rs10788160	A	G	A	G	0.00211565	-0.00654642	0.251238	0.251625	FALSE	FALSE	FALSE	met-d-S_LDL_C	10	123033549	0.0047749	NA	0.17	Cholesterol in small LDL || id:met-d-S_LDL_C	Cholesterol in small LDL	Cholesterol in small LDL || ||	TRUE	igd	6.09958e-19	463010	10	0.000237994	123033549	ukb-b-11601	Diagnoses - main ICD10: N40 Hyperplasia of prostate || id:ukb-b-11601	TRUE	reported	igd	2	TRUE
rs11084596	C	T	C	T	-0.00156003	0.0065542	0.384355	0.384719	FALSE	FALSE	FALSE	met-d-S_LDL_C	19	32104979	0.0043245	NA	0.11	Cholesterol in small LDL || id:met-d-S_LDL_C	Cholesterol in small LDL	Cholesterol in small LDL || ||	TRUE	igd	5.60015e-13	463010	19	0.000216373	32104979	ukb-b-11601	Diagnoses - main ICD10: N40 Hyperplasia of prostate || id:ukb-b-11601	TRUE	reported	igd	2	TRUE
rs12131120	A	T	A	T	-0.00116583	0.0054903	0.518798	0.518014	FALSE	TRUE	TRUE	met-d-S_LDL_C	1	88199778	0.00415247	NA	0.19	Cholesterol in small LDL || id:met-d-S_LDL_C	Cholesterol in small LDL	Cholesterol in small LDL || ||	TRUE	igd	2e-08	463010	1	0.000207776	88199778	ukb-b-11601	Diagnoses - main ICD10: N40 Hyperplasia of prostate || id:ukb-b-11601	TRUE	reported	igd	2	FALSE
rs12255539	A	G	A	G	0.00176923	0.0026418	0.190997	0.190651	FALSE	FALSE	FALSE	met-d-S_LDL_C	10	122614377	0.00527536	NA	0.61	Cholesterol in small LDL || id:met-d-S_LDL_C	Cholesterol in small LDL	Cholesterol in small LDL || ||	TRUE	igd	1.80011e-11	463010	10	0.000263331	122614377	ukb-b-11601	Diagnoses - main ICD10: N40 Hyperplasia of prostate || id:ukb-b-11601	TRUE	reported	igd	2	TRUE
rs12416595	G	C	G	C	0.00136352	-0.0123219	0.223989	0.224844	FALSE	TRUE	FALSE	met-d-S_LDL_C	10	22409964	0.00495842	NA	0.0140001	Cholesterol in small LDL || id:met-d-S_LDL_C	Cholesterol in small LDL	Cholesterol in small LDL || ||	TRUE	igd	3.89996e-08	463010	10	0.00024821	22409964	ukb-b-11601	Diagnoses - main ICD10: N40 Hyperplasia of prostate || id:ukb-b-11601	TRUE	reported	igd	2	TRUE
rs1379553	G	A	G	A	-0.00141842	0.000234888	0.208142	0.206552	FALSE	FALSE	FALSE	met-d-S_LDL_C	5	110979116	0.00516343	NA	0.84	Cholesterol in small LDL || id:met-d-S_LDL_C	Cholesterol in small LDL	Cholesterol in small LDL || ||	TRUE	igd	3.09999e-08	463010	5	0.000256289	110979116	ukb-b-11601	Diagnoses - main ICD10: N40 Hyperplasia of prostate || id:ukb-b-11601	TRUE	reported	igd	2	TRUE
rs2556378	G	T	G	T	-0.00169731	0.00153621	0.842826	0.842146	FALSE	FALSE	FALSE	met-d-S_LDL_C	2	60762502	0.00565905	NA	0.83	Cholesterol in small LDL || id:met-d-S_LDL_C	Cholesterol in small LDL	Cholesterol in small LDL || ||	TRUE	igd	2.1e-09	463010	2	0.000283405	60762502	ukb-b-11601	Diagnoses - main ICD10: N40 Hyperplasia of prostate || id:ukb-b-11601	TRUE	reported	igd	2	TRUE
rs3116616	G	C	G	C	0.00156848	-0.00456256	0.215462	0.215591	FALSE	TRUE	FALSE	met-d-S_LDL_C	13	51162913	0.00502747	NA	0.32	Cholesterol in small LDL || id:met-d-S_LDL_C	Cholesterol in small LDL	Cholesterol in small LDL || ||	TRUE	igd	4.20001e-10	463010	13	0.000251111	51162913	ukb-b-11601	Diagnoses - main ICD10: N40 Hyperplasia of prostate || id:ukb-b-11601	TRUE	reported	igd	2	TRUE
rs380286	A	G	A	G	-0.00185552	0.000918376	0.436842	0.437288	FALSE	FALSE	FALSE	met-d-S_LDL_C	5	1320247	0.00415391	NA	0.92	Cholesterol in small LDL || id:met-d-S_LDL_C	Cholesterol in small LDL	Cholesterol in small LDL || ||	TRUE	igd	4.90004e-19	463010	5	0.000208156	1320247	ukb-b-11601	Diagnoses - main ICD10: N40 Hyperplasia of prostate || id:ukb-b-11601	TRUE	reported	igd	2	TRUE
rs4266963	C	T	C	T	-0.00148575	0.0131266	0.757618	0.757071	FALSE	FALSE	FALSE	met-d-S_LDL_C	10	22344228	0.0048239	NA	0.00969996	Cholesterol in small LDL || id:met-d-S_LDL_C	Cholesterol in small LDL	Cholesterol in small LDL || ||	TRUE	igd	6.90001e-10	463010	10	0.000240848	22344228	ukb-b-11601	Diagnoses - main ICD10: N40 Hyperplasia of prostate || id:ukb-b-11601	TRUE	reported	igd	2	TRUE
rs677394	C	G	C	G	0.00195217	-0.00929929	0.904057	0.903874	FALSE	TRUE	FALSE	met-d-S_LDL_C	5	134607559	0.00709354	NA	0.17	Cholesterol in small LDL || id:met-d-S_LDL_C	Cholesterol in small LDL	Cholesterol in small LDL || ||	TRUE	igd	3.50002e-08	463010	5	0.000354108	134607559	ukb-b-11601	Diagnoses - main ICD10: N40 Hyperplasia of prostate || id:ukb-b-11601	TRUE	reported	igd	2	TRUE
rs9348716	A	G	A	G	-0.0020896	0.0167485	0.128218	0.129082	FALSE	FALSE	FALSE	met-d-S_LDL_C	6	26375658	0.0062064	NA	0.00530005	Cholesterol in small LDL || id:met-d-S_LDL_C	Cholesterol in small LDL	Cholesterol in small LDL || ||	TRUE	igd	1.80011e-11	463010	6	0.000311058	26375658	ukb-b-11601	Diagnoses - main ICD10: N40 Hyperplasia of prostate || id:ukb-b-11601	TRUE	reported	igd	2	TRUE
rs10788160	A	G	A	G	0.00211565	-0.00907782	0.251238	0.251625	FALSE	FALSE	FALSE	met-d-S_LDL_C_pct	10	123033549	0.00478861	NA	0.064	Cholesterol to total lipids ratio in small LDL || id:met-d-S_LDL_C_pct	Cholesterol to total lipids ratio in small LDL	Cholesterol to total lipids ratio in small LDL || ||	TRUE	igd	6.09958e-19	463010	10	0.000237994	123033549	ukb-b-11601	Diagnoses - main ICD10: N40 Hyperplasia of prostate || id:ukb-b-11601	TRUE	reported	igd	2	TRUE
rs11084596	C	T	C	T	-0.00156003	0.00508538	0.384355	0.384719	FALSE	FALSE	FALSE	met-d-S_LDL_C_pct	19	32104979	0.00434914	NA	0.28	Cholesterol to total lipids ratio in small LDL || id:met-d-S_LDL_C_pct	Cholesterol to total lipids ratio in small LDL	Cholesterol to total lipids ratio in small LDL || ||	TRUE	igd	5.60015e-13	463010	19	0.000216373	32104979	ukb-b-11601	Diagnoses - main ICD10: N40 Hyperplasia of prostate || id:ukb-b-11601	TRUE	reported	igd	2	TRUE
rs12131120	A	T	A	T	-0.00116583	0.00301209	0.518798	0.518014	FALSE	TRUE	TRUE	met-d-S_LDL_C_pct	1	88199778	0.00416829	NA	0.68	Cholesterol to total lipids ratio in small LDL || id:met-d-S_LDL_C_pct	Cholesterol to total lipids ratio in small LDL	Cholesterol to total lipids ratio in small LDL || ||	TRUE	igd	2e-08	463010	1	0.000207776	88199778	ukb-b-11601	Diagnoses - main ICD10: N40 Hyperplasia of prostate || id:ukb-b-11601	TRUE	reported	igd	2	FALSE
rs12255539	A	G	A	G	0.00176923	-0.00183694	0.190997	0.190651	FALSE	FALSE	FALSE	met-d-S_LDL_C_pct	10	122614377	0.00529051	NA	0.91	Cholesterol to total lipids ratio in small LDL || id:met-d-S_LDL_C_pct	Cholesterol to total lipids ratio in small LDL	Cholesterol to total lipids ratio in small LDL || ||	TRUE	igd	1.80011e-11	463010	10	0.000263331	122614377	ukb-b-11601	Diagnoses - main ICD10: N40 Hyperplasia of prostate || id:ukb-b-11601	TRUE	reported	igd	2	TRUE
rs12416595	G	C	G	C	0.00136352	-0.0146337	0.223989	0.224844	FALSE	TRUE	FALSE	met-d-S_LDL_C_pct	10	22409964	0.00497266	NA	0.00479999	Cholesterol to total lipids ratio in small LDL || id:met-d-S_LDL_C_pct	Cholesterol to total lipids ratio in small LDL	Cholesterol to total lipids ratio in small LDL || ||	TRUE	igd	3.89996e-08	463010	10	0.00024821	22409964	ukb-b-11601	Diagnoses - main ICD10: N40 Hyperplasia of prostate || id:ukb-b-11601	TRUE	reported	igd	2	TRUE
rs1379553	G	A	G	A	-0.00141842	0.00719727	0.208142	0.206552	FALSE	FALSE	FALSE	met-d-S_LDL_C_pct	5	110979116	0.00518	NA	0.11	Cholesterol to total lipids ratio in small LDL || id:met-d-S_LDL_C_pct	Cholesterol to total lipids ratio in small LDL	Cholesterol to total lipids ratio in small LDL || ||	TRUE	igd	3.09999e-08	463010	5	0.000256289	110979116	ukb-b-11601	Diagnoses - main ICD10: N40 Hyperplasia of prostate || id:ukb-b-11601	TRUE	reported	igd	2	TRUE
rs2556378	G	T	G	T	-0.00169731	0.00551045	0.842826	0.842146	FALSE	FALSE	FALSE	met-d-S_LDL_C_pct	2	60762502	0.00568016	NA	0.26	Cholesterol to total lipids ratio in small LDL || id:met-d-S_LDL_C_pct	Cholesterol to total lipids ratio in small LDL	Cholesterol to total lipids ratio in small LDL || ||	TRUE	igd	2.1e-09	463010	2	0.000283405	60762502	ukb-b-11601	Diagnoses - main ICD10: N40 Hyperplasia of prostate || id:ukb-b-11601	TRUE	reported	igd	2	TRUE
rs3116616	G	C	G	C	0.00156848	-0.00043884	0.215462	0.215591	FALSE	TRUE	FALSE	met-d-S_LDL_C_pct	13	51162913	0.00504177	NA	0.95	Cholesterol to total lipids ratio in small LDL || id:met-d-S_LDL_C_pct	Cholesterol to total lipids ratio in small LDL	Cholesterol to total lipids ratio in small LDL || ||	TRUE	igd	4.20001e-10	463010	13	0.000251111	51162913	ukb-b-11601	Diagnoses - main ICD10: N40 Hyperplasia of prostate || id:ukb-b-11601	TRUE	reported	igd	2	TRUE
rs380286	A	G	A	G	-0.00185552	-0.00252738	0.436842	0.437288	FALSE	FALSE	FALSE	met-d-S_LDL_C_pct	5	1320247	0.00416723	NA	0.48	Cholesterol to total lipids ratio in small LDL || id:met-d-S_LDL_C_pct	Cholesterol to total lipids ratio in small LDL	Cholesterol to total lipids ratio in small LDL || ||	TRUE	igd	4.90004e-19	463010	5	0.000208156	1320247	ukb-b-11601	Diagnoses - main ICD10: N40 Hyperplasia of prostate || id:ukb-b-11601	TRUE	reported	igd	2	TRUE
rs4266963	C	T	C	T	-0.00148575	0.0163153	0.757618	0.757071	FALSE	FALSE	FALSE	met-d-S_LDL_C_pct	10	22344228	0.00483775	NA	0.00129999	Cholesterol to total lipids ratio in small LDL || id:met-d-S_LDL_C_pct	Cholesterol to total lipids ratio in small LDL	Cholesterol to total lipids ratio in small LDL || ||	TRUE	igd	6.90001e-10	463010	10	0.000240848	22344228	ukb-b-11601	Diagnoses - main ICD10: N40 Hyperplasia of prostate || id:ukb-b-11601	TRUE	reported	igd	2	TRUE
rs677394	C	G	C	G	0.00195217	-0.0133051	0.904057	0.903874	FALSE	TRUE	FALSE	met-d-S_LDL_C_pct	5	134607559	0.0071163	NA	0.0739997	Cholesterol to total lipids ratio in small LDL || id:met-d-S_LDL_C_pct	Cholesterol to total lipids ratio in small LDL	Cholesterol to total lipids ratio in small LDL || ||	TRUE	igd	3.50002e-08	463010	5	0.000354108	134607559	ukb-b-11601	Diagnoses - main ICD10: N40 Hyperplasia of prostate || id:ukb-b-11601	TRUE	reported	igd	2	TRUE
rs9348716	A	G	A	G	-0.0020896	0.00158934	0.128218	0.129082	FALSE	FALSE	FALSE	met-d-S_LDL_C_pct	6	26375658	0.00622859	NA	0.98	Cholesterol to total lipids ratio in small LDL || id:met-d-S_LDL_C_pct	Cholesterol to total lipids ratio in small LDL	Cholesterol to total lipids ratio in small LDL || ||	TRUE	igd	1.80011e-11	463010	6	0.000311058	26375658	ukb-b-11601	Diagnoses - main ICD10: N40 Hyperplasia of prostate || id:ukb-b-11601	TRUE	reported	igd	2	TRUE
rs10788160	A	G	A	G	0.00211565	-0.00701152	0.251238	0.251625	FALSE	FALSE	FALSE	met-d-S_LDL_CE	10	123033549	0.00477256	NA	0.15	Cholesteryl esters in small LDL || id:met-d-S_LDL_CE	Cholesteryl esters in small LDL	Cholesteryl esters in small LDL || ||	TRUE	igd	6.09958e-19	463010	10	0.000237994	123033549	ukb-b-11601	Diagnoses - main ICD10: N40 Hyperplasia of prostate || id:ukb-b-11601	TRUE	reported	igd	2	TRUE
rs11084596	C	T	C	T	-0.00156003	0.00604608	0.384355	0.384719	FALSE	FALSE	FALSE	met-d-S_LDL_CE	19	32104979	0.00432572	NA	0.14	Cholesteryl esters in small LDL || id:met-d-S_LDL_CE	Cholesteryl esters in small LDL	Cholesteryl esters in small LDL || ||	TRUE	igd	5.60015e-13	463010	19	0.000216373	32104979	ukb-b-11601	Diagnoses - main ICD10: N40 Hyperplasia of prostate || id:ukb-b-11601	TRUE	reported	igd	2	TRUE
rs12131120	A	T	A	T	-0.00116583	0.00558119	0.518798	0.518014	FALSE	TRUE	TRUE	met-d-S_LDL_CE	1	88199778	0.00415069	NA	0.18	Cholesteryl esters in small LDL || id:met-d-S_LDL_CE	Cholesteryl esters in small LDL	Cholesteryl esters in small LDL || ||	TRUE	igd	2e-08	463010	1	0.000207776	88199778	ukb-b-11601	Diagnoses - main ICD10: N40 Hyperplasia of prostate || id:ukb-b-11601	TRUE	reported	igd	2	FALSE
rs12255539	A	G	A	G	0.00176923	0.00199751	0.190997	0.190651	FALSE	FALSE	FALSE	met-d-S_LDL_CE	10	122614377	0.00527278	NA	0.68	Cholesteryl esters in small LDL || id:met-d-S_LDL_CE	Cholesteryl esters in small LDL	Cholesteryl esters in small LDL || ||	TRUE	igd	1.80011e-11	463010	10	0.000263331	122614377	ukb-b-11601	Diagnoses - main ICD10: N40 Hyperplasia of prostate || id:ukb-b-11601	TRUE	reported	igd	2	TRUE
rs12416595	G	C	G	C	0.00136352	-0.0122092	0.223989	0.224844	FALSE	TRUE	FALSE	met-d-S_LDL_CE	10	22409964	0.004956	NA	0.017	Cholesteryl esters in small LDL || id:met-d-S_LDL_CE	Cholesteryl esters in small LDL	Cholesteryl esters in small LDL || ||	TRUE	igd	3.89996e-08	463010	10	0.00024821	22409964	ukb-b-11601	Diagnoses - main ICD10: N40 Hyperplasia of prostate || id:ukb-b-11601	TRUE	reported	igd	2	TRUE
rs1379553	G	A	G	A	-0.00141842	0.000450261	0.208142	0.206552	FALSE	FALSE	FALSE	met-d-S_LDL_CE	5	110979116	0.00516084	NA	0.87	Cholesteryl esters in small LDL || id:met-d-S_LDL_CE	Cholesteryl esters in small LDL	Cholesteryl esters in small LDL || ||	TRUE	igd	3.09999e-08	463010	5	0.000256289	110979116	ukb-b-11601	Diagnoses - main ICD10: N40 Hyperplasia of prostate || id:ukb-b-11601	TRUE	reported	igd	2	TRUE
rs2556378	G	T	G	T	-0.00169731	0.00258402	0.842826	0.842146	FALSE	FALSE	FALSE	met-d-S_LDL_CE	2	60762502	0.00565624	NA	0.69	Cholesteryl esters in small LDL || id:met-d-S_LDL_CE	Cholesteryl esters in small LDL	Cholesteryl esters in small LDL || ||	TRUE	igd	2.1e-09	463010	2	0.000283405	60762502	ukb-b-11601	Diagnoses - main ICD10: N40 Hyperplasia of prostate || id:ukb-b-11601	TRUE	reported	igd	2	TRUE
rs3116616	G	C	G	C	0.00156848	-0.00393603	0.215462	0.215591	FALSE	TRUE	FALSE	met-d-S_LDL_CE	13	51162913	0.00502516	NA	0.36	Cholesteryl esters in small LDL || id:met-d-S_LDL_CE	Cholesteryl esters in small LDL	Cholesteryl esters in small LDL || ||	TRUE	igd	4.20001e-10	463010	13	0.000251111	51162913	ukb-b-11601	Diagnoses - main ICD10: N40 Hyperplasia of prostate || id:ukb-b-11601	TRUE	reported	igd	2	TRUE
rs380286	A	G	A	G	-0.00185552	0.000830326	0.436842	0.437288	FALSE	FALSE	FALSE	met-d-S_LDL_CE	5	1320247	0.00415182	NA	1	Cholesteryl esters in small LDL || id:met-d-S_LDL_CE	Cholesteryl esters in small LDL	Cholesteryl esters in small LDL || ||	TRUE	igd	4.90004e-19	463010	5	0.000208156	1320247	ukb-b-11601	Diagnoses - main ICD10: N40 Hyperplasia of prostate || id:ukb-b-11601	TRUE	reported	igd	2	TRUE
rs4266963	C	T	C	T	-0.00148575	0.0129968	0.757618	0.757071	FALSE	FALSE	FALSE	met-d-S_LDL_CE	10	22344228	0.00482153	NA	0.0109999	Cholesteryl esters in small LDL || id:met-d-S_LDL_CE	Cholesteryl esters in small LDL	Cholesteryl esters in small LDL || ||	TRUE	igd	6.90001e-10	463010	10	0.000240848	22344228	ukb-b-11601	Diagnoses - main ICD10: N40 Hyperplasia of prostate || id:ukb-b-11601	TRUE	reported	igd	2	TRUE
rs677394	C	G	C	G	0.00195217	-0.00989096	0.904057	0.903874	FALSE	TRUE	FALSE	met-d-S_LDL_CE	5	134607559	0.00708997	NA	0.13	Cholesteryl esters in small LDL || id:met-d-S_LDL_CE	Cholesteryl esters in small LDL	Cholesteryl esters in small LDL || ||	TRUE	igd	3.50002e-08	463010	5	0.000354108	134607559	ukb-b-11601	Diagnoses - main ICD10: N40 Hyperplasia of prostate || id:ukb-b-11601	TRUE	reported	igd	2	TRUE
rs9348716	A	G	A	G	-0.0020896	0.0128292	0.128218	0.129082	FALSE	FALSE	FALSE	met-d-S_LDL_CE	6	26375658	0.00620276	NA	0.0309999	Cholesteryl esters in small LDL || id:met-d-S_LDL_CE	Cholesteryl esters in small LDL	Cholesteryl esters in small LDL || ||	TRUE	igd	1.80011e-11	463010	6	0.000311058	26375658	ukb-b-11601	Diagnoses - main ICD10: N40 Hyperplasia of prostate || id:ukb-b-11601	TRUE	reported	igd	2	TRUE
rs10788160	A	G	A	G	0.00211565	-0.0051254	0.251238	0.251625	FALSE	FALSE	FALSE	met-d-S_LDL_FC	10	123033549	0.00476289	NA	0.26	Free cholesterol in small LDL || id:met-d-S_LDL_FC	Free cholesterol in small LDL	Free cholesterol in small LDL || ||	TRUE	igd	6.09958e-19	463010	10	0.000237994	123033549	ukb-b-11601	Diagnoses - main ICD10: N40 Hyperplasia of prostate || id:ukb-b-11601	TRUE	reported	igd	2	TRUE
rs11084596	C	T	C	T	-0.00156003	0.0070317	0.384355	0.384719	FALSE	FALSE	FALSE	met-d-S_LDL_FC	19	32104979	0.00430398	NA	0.0870001	Free cholesterol in small LDL || id:met-d-S_LDL_FC	Free cholesterol in small LDL	Free cholesterol in small LDL || ||	TRUE	igd	5.60015e-13	463010	19	0.000216373	32104979	ukb-b-11601	Diagnoses - main ICD10: N40 Hyperplasia of prostate || id:ukb-b-11601	TRUE	reported	igd	2	TRUE
rs12131120	A	T	A	T	-0.00116583	0.00445797	0.518798	0.518014	FALSE	TRUE	TRUE	met-d-S_LDL_FC	1	88199778	0.00414096	NA	0.3	Free cholesterol in small LDL || id:met-d-S_LDL_FC	Free cholesterol in small LDL	Free cholesterol in small LDL || ||	TRUE	igd	2e-08	463010	1	0.000207776	88199778	ukb-b-11601	Diagnoses - main ICD10: N40 Hyperplasia of prostate || id:ukb-b-11601	TRUE	reported	igd	2	FALSE
rs12255539	A	G	A	G	0.00176923	0.00361403	0.190997	0.190651	FALSE	FALSE	FALSE	met-d-S_LDL_FC	10	122614377	0.00526209	NA	0.59	Free cholesterol in small LDL || id:met-d-S_LDL_FC	Free cholesterol in small LDL	Free cholesterol in small LDL || ||	TRUE	igd	1.80011e-11	463010	10	0.000263331	122614377	ukb-b-11601	Diagnoses - main ICD10: N40 Hyperplasia of prostate || id:ukb-b-11601	TRUE	reported	igd	2	TRUE
rs12416595	G	C	G	C	0.00136352	-0.011024	0.223989	0.224844	FALSE	TRUE	FALSE	met-d-S_LDL_FC	10	22409964	0.00494595	NA	0.0219999	Free cholesterol in small LDL || id:met-d-S_LDL_FC	Free cholesterol in small LDL	Free cholesterol in small LDL || ||	TRUE	igd	3.89996e-08	463010	10	0.00024821	22409964	ukb-b-11601	Diagnoses - main ICD10: N40 Hyperplasia of prostate || id:ukb-b-11601	TRUE	reported	igd	2	TRUE
rs1379553	G	A	G	A	-0.00141842	-0.000217118	0.208142	0.206552	FALSE	FALSE	FALSE	met-d-S_LDL_FC	5	110979116	0.00515085	NA	0.8	Free cholesterol in small LDL || id:met-d-S_LDL_FC	Free cholesterol in small LDL	Free cholesterol in small LDL || ||	TRUE	igd	3.09999e-08	463010	5	0.000256289	110979116	ukb-b-11601	Diagnoses - main ICD10: N40 Hyperplasia of prostate || id:ukb-b-11601	TRUE	reported	igd	2	TRUE
rs2556378	G	T	G	T	-0.00169731	-0.00105845	0.842826	0.842146	FALSE	FALSE	FALSE	met-d-S_LDL_FC	2	60762502	0.00564438	NA	0.85	Free cholesterol in small LDL || id:met-d-S_LDL_FC	Free cholesterol in small LDL	Free cholesterol in small LDL || ||	TRUE	igd	2.1e-09	463010	2	0.000283405	60762502	ukb-b-11601	Diagnoses - main ICD10: N40 Hyperplasia of prostate || id:ukb-b-11601	TRUE	reported	igd	2	TRUE
rs3116616	G	C	G	C	0.00156848	-0.00546335	0.215462	0.215591	FALSE	TRUE	FALSE	met-d-S_LDL_FC	13	51162913	0.00501452	NA	0.32	Free cholesterol in small LDL || id:met-d-S_LDL_FC	Free cholesterol in small LDL	Free cholesterol in small LDL || ||	TRUE	igd	4.20001e-10	463010	13	0.000251111	51162913	ukb-b-11601	Diagnoses - main ICD10: N40 Hyperplasia of prostate || id:ukb-b-11601	TRUE	reported	igd	2	TRUE
rs380286	A	G	A	G	-0.00185552	0.00183654	0.436842	0.437288	FALSE	FALSE	FALSE	met-d-S_LDL_FC	5	1320247	0.00414379	NA	0.66	Free cholesterol in small LDL || id:met-d-S_LDL_FC	Free cholesterol in small LDL	Free cholesterol in small LDL || ||	TRUE	igd	4.90004e-19	463010	5	0.000208156	1320247	ukb-b-11601	Diagnoses - main ICD10: N40 Hyperplasia of prostate || id:ukb-b-11601	TRUE	reported	igd	2	TRUE
rs4266963	C	T	C	T	-0.00148575	0.0117086	0.757618	0.757071	FALSE	FALSE	FALSE	met-d-S_LDL_FC	10	22344228	0.00481176	NA	0.0189998	Free cholesterol in small LDL || id:met-d-S_LDL_FC	Free cholesterol in small LDL	Free cholesterol in small LDL || ||	TRUE	igd	6.90001e-10	463010	10	0.000240848	22344228	ukb-b-11601	Diagnoses - main ICD10: N40 Hyperplasia of prostate || id:ukb-b-11601	TRUE	reported	igd	2	TRUE
rs677394	C	G	C	G	0.00195217	-0.00711026	0.904057	0.903874	FALSE	TRUE	FALSE	met-d-S_LDL_FC	5	134607559	0.00707625	NA	0.33	Free cholesterol in small LDL || id:met-d-S_LDL_FC	Free cholesterol in small LDL	Free cholesterol in small LDL || ||	TRUE	igd	3.50002e-08	463010	5	0.000354108	134607559	ukb-b-11601	Diagnoses - main ICD10: N40 Hyperplasia of prostate || id:ukb-b-11601	TRUE	reported	igd	2	TRUE
rs9348716	A	G	A	G	-0.0020896	0.0261724	0.128218	0.129082	FALSE	FALSE	FALSE	met-d-S_LDL_FC	6	26375658	0.00619115	NA	2.69998e-05	Free cholesterol in small LDL || id:met-d-S_LDL_FC	Free cholesterol in small LDL	Free cholesterol in small LDL || ||	TRUE	igd	1.80011e-11	463010	6	0.000311058	26375658	ukb-b-11601	Diagnoses - main ICD10: N40 Hyperplasia of prostate || id:ukb-b-11601	TRUE	reported	igd	2	TRUE
rs10788160	A	G	A	G	0.00211565	-0.0060495	0.251238	0.251625	FALSE	FALSE	FALSE	met-d-S_LDL_L	10	123033549	0.00476929	NA	0.19	Total lipids in small LDL || id:met-d-S_LDL_L	Total lipids in small LDL	Total lipids in small LDL || ||	TRUE	igd	6.09958e-19	463010	10	0.000237994	123033549	ukb-b-11601	Diagnoses - main ICD10: N40 Hyperplasia of prostate || id:ukb-b-11601	TRUE	reported	igd	2	TRUE
rs11084596	C	T	C	T	-0.00156003	0.00635995	0.384355	0.384719	FALSE	FALSE	FALSE	met-d-S_LDL_L	19	32104979	0.0043177	NA	0.11	Total lipids in small LDL || id:met-d-S_LDL_L	Total lipids in small LDL	Total lipids in small LDL || ||	TRUE	igd	5.60015e-13	463010	19	0.000216373	32104979	ukb-b-11601	Diagnoses - main ICD10: N40 Hyperplasia of prostate || id:ukb-b-11601	TRUE	reported	igd	2	TRUE
rs12131120	A	T	A	T	-0.00116583	0.00549263	0.518798	0.518014	FALSE	TRUE	TRUE	met-d-S_LDL_L	1	88199778	0.00414717	NA	0.18	Total lipids in small LDL || id:met-d-S_LDL_L	Total lipids in small LDL	Total lipids in small LDL || ||	TRUE	igd	2e-08	463010	1	0.000207776	88199778	ukb-b-11601	Diagnoses - main ICD10: N40 Hyperplasia of prostate || id:ukb-b-11601	TRUE	reported	igd	2	FALSE
rs12255539	A	G	A	G	0.00176923	0.00310439	0.190997	0.190651	FALSE	FALSE	FALSE	met-d-S_LDL_L	10	122614377	0.00526916	NA	0.55	Total lipids in small LDL || id:met-d-S_LDL_L	Total lipids in small LDL	Total lipids in small LDL || ||	TRUE	igd	1.80011e-11	463010	10	0.000263331	122614377	ukb-b-11601	Diagnoses - main ICD10: N40 Hyperplasia of prostate || id:ukb-b-11601	TRUE	reported	igd	2	TRUE
rs12416595	G	C	G	C	0.00136352	-0.0112892	0.223989	0.224844	FALSE	TRUE	FALSE	met-d-S_LDL_L	10	22409964	0.00495259	NA	0.0239999	Total lipids in small LDL || id:met-d-S_LDL_L	Total lipids in small LDL	Total lipids in small LDL || ||	TRUE	igd	3.89996e-08	463010	10	0.00024821	22409964	ukb-b-11601	Diagnoses - main ICD10: N40 Hyperplasia of prostate || id:ukb-b-11601	TRUE	reported	igd	2	TRUE
rs1379553	G	A	G	A	-0.00141842	-0.000794906	0.208142	0.206552	FALSE	FALSE	FALSE	met-d-S_LDL_L	5	110979116	0.00515707	NA	0.95	Total lipids in small LDL || id:met-d-S_LDL_L	Total lipids in small LDL	Total lipids in small LDL || ||	TRUE	igd	3.09999e-08	463010	5	0.000256289	110979116	ukb-b-11601	Diagnoses - main ICD10: N40 Hyperplasia of prostate || id:ukb-b-11601	TRUE	reported	igd	2	TRUE
rs2556378	G	T	G	T	-0.00169731	0.000959624	0.842826	0.842146	FALSE	FALSE	FALSE	met-d-S_LDL_L	2	60762502	0.00565149	NA	0.93	Total lipids in small LDL || id:met-d-S_LDL_L	Total lipids in small LDL	Total lipids in small LDL || ||	TRUE	igd	2.1e-09	463010	2	0.000283405	60762502	ukb-b-11601	Diagnoses - main ICD10: N40 Hyperplasia of prostate || id:ukb-b-11601	TRUE	reported	igd	2	TRUE
rs3116616	G	C	G	C	0.00156848	-0.00493496	0.215462	0.215591	FALSE	TRUE	FALSE	met-d-S_LDL_L	13	51162913	0.00502161	NA	0.29	Total lipids in small LDL || id:met-d-S_LDL_L	Total lipids in small LDL	Total lipids in small LDL || ||	TRUE	igd	4.20001e-10	463010	13	0.000251111	51162913	ukb-b-11601	Diagnoses - main ICD10: N40 Hyperplasia of prostate || id:ukb-b-11601	TRUE	reported	igd	2	TRUE
rs380286	A	G	A	G	-0.00185552	0.00119809	0.436842	0.437288	FALSE	FALSE	FALSE	met-d-S_LDL_L	5	1320247	0.00414879	NA	0.87	Total lipids in small LDL || id:met-d-S_LDL_L	Total lipids in small LDL	Total lipids in small LDL || ||	TRUE	igd	4.90004e-19	463010	5	0.000208156	1320247	ukb-b-11601	Diagnoses - main ICD10: N40 Hyperplasia of prostate || id:ukb-b-11601	TRUE	reported	igd	2	TRUE
rs4266963	C	T	C	T	-0.00148575	0.0121188	0.757618	0.757071	FALSE	FALSE	FALSE	met-d-S_LDL_L	10	22344228	0.00481822	NA	0.017	Total lipids in small LDL || id:met-d-S_LDL_L	Total lipids in small LDL	Total lipids in small LDL || ||	TRUE	igd	6.90001e-10	463010	10	0.000240848	22344228	ukb-b-11601	Diagnoses - main ICD10: N40 Hyperplasia of prostate || id:ukb-b-11601	TRUE	reported	igd	2	TRUE
rs677394	C	G	C	G	0.00195217	-0.00818824	0.904057	0.903874	FALSE	TRUE	FALSE	met-d-S_LDL_L	5	134607559	0.0070848	NA	0.21	Total lipids in small LDL || id:met-d-S_LDL_L	Total lipids in small LDL	Total lipids in small LDL || ||	TRUE	igd	3.50002e-08	463010	5	0.000354108	134607559	ukb-b-11601	Diagnoses - main ICD10: N40 Hyperplasia of prostate || id:ukb-b-11601	TRUE	reported	igd	2	TRUE
rs9348716	A	G	A	G	-0.0020896	0.0178785	0.128218	0.129082	FALSE	FALSE	FALSE	met-d-S_LDL_L	6	26375658	0.00619845	NA	0.00290001	Total lipids in small LDL || id:met-d-S_LDL_L	Total lipids in small LDL	Total lipids in small LDL || ||	TRUE	igd	1.80011e-11	463010	6	0.000311058	26375658	ukb-b-11601	Diagnoses - main ICD10: N40 Hyperplasia of prostate || id:ukb-b-11601	TRUE	reported	igd	2	TRUE
rs10788160	A	G	A	G	0.00211565	-0.0053382	0.251238	0.251625	FALSE	FALSE	FALSE	met-d-S_LDL_P	10	123033549	0.00477445	NA	0.29	Concentration of small LDL particles || id:met-d-S_LDL_P	Concentration of small LDL particles	Concentration of small LDL particles || ||	TRUE	igd	6.09958e-19	463010	10	0.000237994	123033549	ukb-b-11601	Diagnoses - main ICD10: N40 Hyperplasia of prostate || id:ukb-b-11601	TRUE	reported	igd	2	TRUE
rs11084596	C	T	C	T	-0.00156003	0.00559323	0.384355	0.384719	FALSE	FALSE	FALSE	met-d-S_LDL_P	19	32104979	0.00432733	NA	0.18	Concentration of small LDL particles || id:met-d-S_LDL_P	Concentration of small LDL particles	Concentration of small LDL particles || ||	TRUE	igd	5.60015e-13	463010	19	0.000216373	32104979	ukb-b-11601	Diagnoses - main ICD10: N40 Hyperplasia of prostate || id:ukb-b-11601	TRUE	reported	igd	2	TRUE
rs12131120	A	T	A	T	-0.00116583	0.00547424	0.518798	0.518014	FALSE	TRUE	TRUE	met-d-S_LDL_P	1	88199778	0.00415228	NA	0.21	Concentration of small LDL particles || id:met-d-S_LDL_P	Concentration of small LDL particles	Concentration of small LDL particles || ||	TRUE	igd	2e-08	463010	1	0.000207776	88199778	ukb-b-11601	Diagnoses - main ICD10: N40 Hyperplasia of prostate || id:ukb-b-11601	TRUE	reported	igd	2	FALSE
rs12255539	A	G	A	G	0.00176923	0.00156538	0.190997	0.190651	FALSE	FALSE	FALSE	met-d-S_LDL_P	10	122614377	0.00527486	NA	0.79	Concentration of small LDL particles || id:met-d-S_LDL_P	Concentration of small LDL particles	Concentration of small LDL particles || ||	TRUE	igd	1.80011e-11	463010	10	0.000263331	122614377	ukb-b-11601	Diagnoses - main ICD10: N40 Hyperplasia of prostate || id:ukb-b-11601	TRUE	reported	igd	2	TRUE
rs12416595	G	C	G	C	0.00136352	-0.0115702	0.223989	0.224844	FALSE	TRUE	FALSE	met-d-S_LDL_P	10	22409964	0.00495795	NA	0.021	Concentration of small LDL particles || id:met-d-S_LDL_P	Concentration of small LDL particles	Concentration of small LDL particles || ||	TRUE	igd	3.89996e-08	463010	10	0.00024821	22409964	ukb-b-11601	Diagnoses - main ICD10: N40 Hyperplasia of prostate || id:ukb-b-11601	TRUE	reported	igd	2	TRUE
rs1379553	G	A	G	A	-0.00141842	-0.00151922	0.208142	0.206552	FALSE	FALSE	FALSE	met-d-S_LDL_P	5	110979116	0.00516253	NA	0.84	Concentration of small LDL particles || id:met-d-S_LDL_P	Concentration of small LDL particles	Concentration of small LDL particles || ||	TRUE	igd	3.09999e-08	463010	5	0.000256289	110979116	ukb-b-11601	Diagnoses - main ICD10: N40 Hyperplasia of prostate || id:ukb-b-11601	TRUE	reported	igd	2	TRUE
rs2556378	G	T	G	T	-0.00169731	0.00137744	0.842826	0.842146	FALSE	FALSE	FALSE	met-d-S_LDL_P	2	60762502	0.00565815	NA	0.91	Concentration of small LDL particles || id:met-d-S_LDL_P	Concentration of small LDL particles	Concentration of small LDL particles || ||	TRUE	igd	2.1e-09	463010	2	0.000283405	60762502	ukb-b-11601	Diagnoses - main ICD10: N40 Hyperplasia of prostate || id:ukb-b-11601	TRUE	reported	igd	2	TRUE
rs3116616	G	C	G	C	0.00156848	-0.00434652	0.215462	0.215591	FALSE	TRUE	FALSE	met-d-S_LDL_P	13	51162913	0.00502721	NA	0.32	Concentration of small LDL particles || id:met-d-S_LDL_P	Concentration of small LDL particles	Concentration of small LDL particles || ||	TRUE	igd	4.20001e-10	463010	13	0.000251111	51162913	ukb-b-11601	Diagnoses - main ICD10: N40 Hyperplasia of prostate || id:ukb-b-11601	TRUE	reported	igd	2	TRUE
rs380286	A	G	A	G	-0.00185552	0.000569071	0.436842	0.437288	FALSE	FALSE	FALSE	met-d-S_LDL_P	5	1320247	0.00415318	NA	0.98	Concentration of small LDL particles || id:met-d-S_LDL_P	Concentration of small LDL particles	Concentration of small LDL particles || ||	TRUE	igd	4.90004e-19	463010	5	0.000208156	1320247	ukb-b-11601	Diagnoses - main ICD10: N40 Hyperplasia of prostate || id:ukb-b-11601	TRUE	reported	igd	2	TRUE
rs4266963	C	T	C	T	-0.00148575	0.0129082	0.757618	0.757071	FALSE	FALSE	FALSE	met-d-S_LDL_P	10	22344228	0.00482344	NA	0.0109999	Concentration of small LDL particles || id:met-d-S_LDL_P	Concentration of small LDL particles	Concentration of small LDL particles || ||	TRUE	igd	6.90001e-10	463010	10	0.000240848	22344228	ukb-b-11601	Diagnoses - main ICD10: N40 Hyperplasia of prostate || id:ukb-b-11601	TRUE	reported	igd	2	TRUE
rs677394	C	G	C	G	0.00195217	-0.00781714	0.904057	0.903874	FALSE	TRUE	FALSE	met-d-S_LDL_P	5	134607559	0.0070923	NA	0.21	Concentration of small LDL particles || id:met-d-S_LDL_P	Concentration of small LDL particles	Concentration of small LDL particles || ||	TRUE	igd	3.50002e-08	463010	5	0.000354108	134607559	ukb-b-11601	Diagnoses - main ICD10: N40 Hyperplasia of prostate || id:ukb-b-11601	TRUE	reported	igd	2	TRUE
rs9348716	A	G	A	G	-0.0020896	0.0168544	0.128218	0.129082	FALSE	FALSE	FALSE	met-d-S_LDL_P	6	26375658	0.00620503	NA	0.0061	Concentration of small LDL particles || id:met-d-S_LDL_P	Concentration of small LDL particles	Concentration of small LDL particles || ||	TRUE	igd	1.80011e-11	463010	6	0.000311058	26375658	ukb-b-11601	Diagnoses - main ICD10: N40 Hyperplasia of prostate || id:ukb-b-11601	TRUE	reported	igd	2	TRUE
rs10788160	A	G	A	G	0.00211565	-0.00420055	0.251238	0.251625	FALSE	FALSE	FALSE	met-d-S_LDL_PL	10	123033549	0.00475947	NA	0.32	Phospholipids in small LDL || id:met-d-S_LDL_PL	Phospholipids in small LDL	Phospholipids in small LDL || ||	TRUE	igd	6.09958e-19	463010	10	0.000237994	123033549	ukb-b-11601	Diagnoses - main ICD10: N40 Hyperplasia of prostate || id:ukb-b-11601	TRUE	reported	igd	2	TRUE
rs11084596	C	T	C	T	-0.00156003	0.00614712	0.384355	0.384719	FALSE	FALSE	FALSE	met-d-S_LDL_PL	19	32104979	0.00430031	NA	0.12	Phospholipids in small LDL || id:met-d-S_LDL_PL	Phospholipids in small LDL	Phospholipids in small LDL || ||	TRUE	igd	5.60015e-13	463010	19	0.000216373	32104979	ukb-b-11601	Diagnoses - main ICD10: N40 Hyperplasia of prostate || id:ukb-b-11601	TRUE	reported	igd	2	TRUE
rs12131120	A	T	A	T	-0.00116583	0.00485682	0.518798	0.518014	FALSE	TRUE	TRUE	met-d-S_LDL_PL	1	88199778	0.00413739	NA	0.23	Phospholipids in small LDL || id:met-d-S_LDL_PL	Phospholipids in small LDL	Phospholipids in small LDL || ||	TRUE	igd	2e-08	463010	1	0.000207776	88199778	ukb-b-11601	Diagnoses - main ICD10: N40 Hyperplasia of prostate || id:ukb-b-11601	TRUE	reported	igd	2	FALSE
rs12255539	A	G	A	G	0.00176923	0.00466741	0.190997	0.190651	FALSE	FALSE	FALSE	met-d-S_LDL_PL	10	122614377	0.00525831	NA	0.38	Phospholipids in small LDL || id:met-d-S_LDL_PL	Phospholipids in small LDL	Phospholipids in small LDL || ||	TRUE	igd	1.80011e-11	463010	10	0.000263331	122614377	ukb-b-11601	Diagnoses - main ICD10: N40 Hyperplasia of prostate || id:ukb-b-11601	TRUE	reported	igd	2	TRUE
rs12416595	G	C	G	C	0.00136352	-0.00941728	0.223989	0.224844	FALSE	TRUE	FALSE	met-d-S_LDL_PL	10	22409964	0.0049424	NA	0.0549997	Phospholipids in small LDL || id:met-d-S_LDL_PL	Phospholipids in small LDL	Phospholipids in small LDL || ||	TRUE	igd	3.89996e-08	463010	10	0.00024821	22409964	ukb-b-11601	Diagnoses - main ICD10: N40 Hyperplasia of prostate || id:ukb-b-11601	TRUE	reported	igd	2	TRUE
rs1379553	G	A	G	A	-0.00141842	-0.00269395	0.208142	0.206552	FALSE	FALSE	FALSE	met-d-S_LDL_PL	5	110979116	0.00514612	NA	0.760001	Phospholipids in small LDL || id:met-d-S_LDL_PL	Phospholipids in small LDL	Phospholipids in small LDL || ||	TRUE	igd	3.09999e-08	463010	5	0.000256289	110979116	ukb-b-11601	Diagnoses - main ICD10: N40 Hyperplasia of prostate || id:ukb-b-11601	TRUE	reported	igd	2	TRUE
rs2556378	G	T	G	T	-0.00169731	-0.00127105	0.842826	0.842146	FALSE	FALSE	FALSE	met-d-S_LDL_PL	2	60762502	0.00563823	NA	0.75	Phospholipids in small LDL || id:met-d-S_LDL_PL	Phospholipids in small LDL	Phospholipids in small LDL || ||	TRUE	igd	2.1e-09	463010	2	0.000283405	60762502	ukb-b-11601	Diagnoses - main ICD10: N40 Hyperplasia of prostate || id:ukb-b-11601	TRUE	reported	igd	2	TRUE
rs3116616	G	C	G	C	0.00156848	-0.00617076	0.215462	0.215591	FALSE	TRUE	FALSE	met-d-S_LDL_PL	13	51162913	0.00501104	NA	0.21	Phospholipids in small LDL || id:met-d-S_LDL_PL	Phospholipids in small LDL	Phospholipids in small LDL || ||	TRUE	igd	4.20001e-10	463010	13	0.000251111	51162913	ukb-b-11601	Diagnoses - main ICD10: N40 Hyperplasia of prostate || id:ukb-b-11601	TRUE	reported	igd	2	TRUE
rs380286	A	G	A	G	-0.00185552	0.00197712	0.436842	0.437288	FALSE	FALSE	FALSE	met-d-S_LDL_PL	5	1320247	0.00413998	NA	0.66	Phospholipids in small LDL || id:met-d-S_LDL_PL	Phospholipids in small LDL	Phospholipids in small LDL || ||	TRUE	igd	4.90004e-19	463010	5	0.000208156	1320247	ukb-b-11601	Diagnoses - main ICD10: N40 Hyperplasia of prostate || id:ukb-b-11601	TRUE	reported	igd	2	TRUE
rs4266963	C	T	C	T	-0.00148575	0.00997883	0.757618	0.757071	FALSE	FALSE	FALSE	met-d-S_LDL_PL	10	22344228	0.0048083	NA	0.0490004	Phospholipids in small LDL || id:met-d-S_LDL_PL	Phospholipids in small LDL	Phospholipids in small LDL || ||	TRUE	igd	6.90001e-10	463010	10	0.000240848	22344228	ukb-b-11601	Diagnoses - main ICD10: N40 Hyperplasia of prostate || id:ukb-b-11601	TRUE	reported	igd	2	TRUE
rs677394	C	G	C	G	0.00195217	-0.00515619	0.904057	0.903874	FALSE	TRUE	FALSE	met-d-S_LDL_PL	5	134607559	0.00706976	NA	0.44	Phospholipids in small LDL || id:met-d-S_LDL_PL	Phospholipids in small LDL	Phospholipids in small LDL || ||	TRUE	igd	3.50002e-08	463010	5	0.000354108	134607559	ukb-b-11601	Diagnoses - main ICD10: N40 Hyperplasia of prostate || id:ukb-b-11601	TRUE	reported	igd	2	TRUE
rs9348716	A	G	A	G	-0.0020896	0.0246798	0.128218	0.129082	FALSE	FALSE	FALSE	met-d-S_LDL_PL	6	26375658	0.0061853	NA	7.19996e-05	Phospholipids in small LDL || id:met-d-S_LDL_PL	Phospholipids in small LDL	Phospholipids in small LDL || ||	TRUE	igd	1.80011e-11	463010	6	0.000311058	26375658	ukb-b-11601	Diagnoses - main ICD10: N40 Hyperplasia of prostate || id:ukb-b-11601	TRUE	reported	igd	2	TRUE
rs10788160	A	G	A	G	0.00211565	-0.00602987	0.251238	0.251625	FALSE	FALSE	FALSE	met-d-S_VLDL_C	10	123033549	0.00476889	NA	0.25	Cholesterol in small VLDL || id:met-d-S_VLDL_C	Cholesterol in small VLDL	Cholesterol in small VLDL || ||	TRUE	igd	6.09958e-19	463010	10	0.000237994	123033549	ukb-b-11601	Diagnoses - main ICD10: N40 Hyperplasia of prostate || id:ukb-b-11601	TRUE	reported	igd	2	TRUE
rs11084596	C	T	C	T	-0.00156003	0.00304156	0.384355	0.384719	FALSE	FALSE	FALSE	met-d-S_VLDL_C	19	32104979	0.00432695	NA	0.53	Cholesterol in small VLDL || id:met-d-S_VLDL_C	Cholesterol in small VLDL	Cholesterol in small VLDL || ||	TRUE	igd	5.60015e-13	463010	19	0.000216373	32104979	ukb-b-11601	Diagnoses - main ICD10: N40 Hyperplasia of prostate || id:ukb-b-11601	TRUE	reported	igd	2	TRUE
rs12131120	A	T	A	T	-0.00116583	0.0058354	0.518798	0.518014	FALSE	TRUE	TRUE	met-d-S_VLDL_C	1	88199778	0.00414763	NA	0.17	Cholesterol in small VLDL || id:met-d-S_VLDL_C	Cholesterol in small VLDL	Cholesterol in small VLDL || ||	TRUE	igd	2e-08	463010	1	0.000207776	88199778	ukb-b-11601	Diagnoses - main ICD10: N40 Hyperplasia of prostate || id:ukb-b-11601	TRUE	reported	igd	2	FALSE
rs12255539	A	G	A	G	0.00176923	0.00238813	0.190997	0.190651	FALSE	FALSE	FALSE	met-d-S_VLDL_C	10	122614377	0.00526872	NA	0.7	Cholesterol in small VLDL || id:met-d-S_VLDL_C	Cholesterol in small VLDL	Cholesterol in small VLDL || ||	TRUE	igd	1.80011e-11	463010	10	0.000263331	122614377	ukb-b-11601	Diagnoses - main ICD10: N40 Hyperplasia of prostate || id:ukb-b-11601	TRUE	reported	igd	2	TRUE
rs12416595	G	C	G	C	0.00136352	-0.00934665	0.223989	0.224844	FALSE	TRUE	FALSE	met-d-S_VLDL_C	10	22409964	0.00495218	NA	0.0669993	Cholesterol in small VLDL || id:met-d-S_VLDL_C	Cholesterol in small VLDL	Cholesterol in small VLDL || ||	TRUE	igd	3.89996e-08	463010	10	0.00024821	22409964	ukb-b-11601	Diagnoses - main ICD10: N40 Hyperplasia of prostate || id:ukb-b-11601	TRUE	reported	igd	2	TRUE
rs1379553	G	A	G	A	-0.00141842	-0.000205667	0.208142	0.206552	FALSE	FALSE	FALSE	met-d-S_VLDL_C	5	110979116	0.0051573	NA	0.93	Cholesterol in small VLDL || id:met-d-S_VLDL_C	Cholesterol in small VLDL	Cholesterol in small VLDL || ||	TRUE	igd	3.09999e-08	463010	5	0.000256289	110979116	ukb-b-11601	Diagnoses - main ICD10: N40 Hyperplasia of prostate || id:ukb-b-11601	TRUE	reported	igd	2	TRUE
rs2556378	G	T	G	T	-0.00169731	0.00382473	0.842826	0.842146	FALSE	FALSE	FALSE	met-d-S_VLDL_C	2	60762502	0.00565035	NA	0.55	Cholesterol in small VLDL || id:met-d-S_VLDL_C	Cholesterol in small VLDL	Cholesterol in small VLDL || ||	TRUE	igd	2.1e-09	463010	2	0.000283405	60762502	ukb-b-11601	Diagnoses - main ICD10: N40 Hyperplasia of prostate || id:ukb-b-11601	TRUE	reported	igd	2	TRUE
rs3116616	G	C	G	C	0.00156848	-0.00316601	0.215462	0.215591	FALSE	TRUE	FALSE	met-d-S_VLDL_C	13	51162913	0.00502184	NA	0.37	Cholesterol in small VLDL || id:met-d-S_VLDL_C	Cholesterol in small VLDL	Cholesterol in small VLDL || ||	TRUE	igd	4.20001e-10	463010	13	0.000251111	51162913	ukb-b-11601	Diagnoses - main ICD10: N40 Hyperplasia of prostate || id:ukb-b-11601	TRUE	reported	igd	2	TRUE
rs380286	A	G	A	G	-0.00185552	0.000768084	0.436842	0.437288	FALSE	FALSE	FALSE	met-d-S_VLDL_C	5	1320247	0.00414897	NA	0.99	Cholesterol in small VLDL || id:met-d-S_VLDL_C	Cholesterol in small VLDL	Cholesterol in small VLDL || ||	TRUE	igd	4.90004e-19	463010	5	0.000208156	1320247	ukb-b-11601	Diagnoses - main ICD10: N40 Hyperplasia of prostate || id:ukb-b-11601	TRUE	reported	igd	2	TRUE
rs4266963	C	T	C	T	-0.00148575	0.0110762	0.757618	0.757071	FALSE	FALSE	FALSE	met-d-S_VLDL_C	10	22344228	0.00481783	NA	0.032	Cholesterol in small VLDL || id:met-d-S_VLDL_C	Cholesterol in small VLDL	Cholesterol in small VLDL || ||	TRUE	igd	6.90001e-10	463010	10	0.000240848	22344228	ukb-b-11601	Diagnoses - main ICD10: N40 Hyperplasia of prostate || id:ukb-b-11601	TRUE	reported	igd	2	TRUE
rs677394	C	G	C	G	0.00195217	-0.00704616	0.904057	0.903874	FALSE	TRUE	FALSE	met-d-S_VLDL_C	5	134607559	0.00708511	NA	0.23	Cholesterol in small VLDL || id:met-d-S_VLDL_C	Cholesterol in small VLDL	Cholesterol in small VLDL || ||	TRUE	igd	3.50002e-08	463010	5	0.000354108	134607559	ukb-b-11601	Diagnoses - main ICD10: N40 Hyperplasia of prostate || id:ukb-b-11601	TRUE	reported	igd	2	TRUE
rs9348716	A	G	A	G	-0.0020896	0.00904112	0.128218	0.129082	FALSE	FALSE	FALSE	met-d-S_VLDL_C	6	26375658	0.00619883	NA	0.14	Cholesterol in small VLDL || id:met-d-S_VLDL_C	Cholesterol in small VLDL	Cholesterol in small VLDL || ||	TRUE	igd	1.80011e-11	463010	6	0.000311058	26375658	ukb-b-11601	Diagnoses - main ICD10: N40 Hyperplasia of prostate || id:ukb-b-11601	TRUE	reported	igd	2	TRUE
rs10788160	A	G	A	G	0.00211565	-0.00548798	0.251238	0.251625	FALSE	FALSE	FALSE	met-d-S_VLDL_CE	10	123033549	0.00476318	NA	0.3	Cholesteryl esters in small VLDL || id:met-d-S_VLDL_CE	Cholesteryl esters in small VLDL	Cholesteryl esters in small VLDL || ||	TRUE	igd	6.09958e-19	463010	10	0.000237994	123033549	ukb-b-11601	Diagnoses - main ICD10: N40 Hyperplasia of prostate || id:ukb-b-11601	TRUE	reported	igd	2	TRUE
rs11084596	C	T	C	T	-0.00156003	0.00247988	0.384355	0.384719	FALSE	FALSE	FALSE	met-d-S_VLDL_CE	19	32104979	0.00432265	NA	0.630001	Cholesteryl esters in small VLDL || id:met-d-S_VLDL_CE	Cholesteryl esters in small VLDL	Cholesteryl esters in small VLDL || ||	TRUE	igd	5.60015e-13	463010	19	0.000216373	32104979	ukb-b-11601	Diagnoses - main ICD10: N40 Hyperplasia of prostate || id:ukb-b-11601	TRUE	reported	igd	2	TRUE
rs12131120	A	T	A	T	-0.00116583	0.00611709	0.518798	0.518014	FALSE	TRUE	TRUE	met-d-S_VLDL_CE	1	88199778	0.00414266	NA	0.16	Cholesteryl esters in small VLDL || id:met-d-S_VLDL_CE	Cholesteryl esters in small VLDL	Cholesteryl esters in small VLDL || ||	TRUE	igd	2e-08	463010	1	0.000207776	88199778	ukb-b-11601	Diagnoses - main ICD10: N40 Hyperplasia of prostate || id:ukb-b-11601	TRUE	reported	igd	2	FALSE
rs12255539	A	G	A	G	0.00176923	0.00192777	0.190997	0.190651	FALSE	FALSE	FALSE	met-d-S_VLDL_CE	10	122614377	0.00526241	NA	0.77	Cholesteryl esters in small VLDL || id:met-d-S_VLDL_CE	Cholesteryl esters in small VLDL	Cholesteryl esters in small VLDL || ||	TRUE	igd	1.80011e-11	463010	10	0.000263331	122614377	ukb-b-11601	Diagnoses - main ICD10: N40 Hyperplasia of prostate || id:ukb-b-11601	TRUE	reported	igd	2	TRUE
rs12416595	G	C	G	C	0.00136352	-0.00848649	0.223989	0.224844	FALSE	TRUE	FALSE	met-d-S_VLDL_CE	10	22409964	0.00494625	NA	0.0969996	Cholesteryl esters in small VLDL || id:met-d-S_VLDL_CE	Cholesteryl esters in small VLDL	Cholesteryl esters in small VLDL || ||	TRUE	igd	3.89996e-08	463010	10	0.00024821	22409964	ukb-b-11601	Diagnoses - main ICD10: N40 Hyperplasia of prostate || id:ukb-b-11601	TRUE	reported	igd	2	TRUE
rs1379553	G	A	G	A	-0.00141842	-0.000139262	0.208142	0.206552	FALSE	FALSE	FALSE	met-d-S_VLDL_CE	5	110979116	0.00515121	NA	0.92	Cholesteryl esters in small VLDL || id:met-d-S_VLDL_CE	Cholesteryl esters in small VLDL	Cholesteryl esters in small VLDL || ||	TRUE	igd	3.09999e-08	463010	5	0.000256289	110979116	ukb-b-11601	Diagnoses - main ICD10: N40 Hyperplasia of prostate || id:ukb-b-11601	TRUE	reported	igd	2	TRUE
rs2556378	G	T	G	T	-0.00169731	0.00477098	0.842826	0.842146	FALSE	FALSE	FALSE	met-d-S_VLDL_CE	2	60762502	0.00564321	NA	0.44	Cholesteryl esters in small VLDL || id:met-d-S_VLDL_CE	Cholesteryl esters in small VLDL	Cholesteryl esters in small VLDL || ||	TRUE	igd	2.1e-09	463010	2	0.000283405	60762502	ukb-b-11601	Diagnoses - main ICD10: N40 Hyperplasia of prostate || id:ukb-b-11601	TRUE	reported	igd	2	TRUE
rs3116616	G	C	G	C	0.00156848	-0.00261324	0.215462	0.215591	FALSE	TRUE	FALSE	met-d-S_VLDL_CE	13	51162913	0.00501595	NA	0.43	Cholesteryl esters in small VLDL || id:met-d-S_VLDL_CE	Cholesteryl esters in small VLDL	Cholesteryl esters in small VLDL || ||	TRUE	igd	4.20001e-10	463010	13	0.000251111	51162913	ukb-b-11601	Diagnoses - main ICD10: N40 Hyperplasia of prostate || id:ukb-b-11601	TRUE	reported	igd	2	TRUE
rs380286	A	G	A	G	-0.00185552	0.000996322	0.436842	0.437288	FALSE	FALSE	FALSE	met-d-S_VLDL_CE	5	1320247	0.00414408	NA	0.99	Cholesteryl esters in small VLDL || id:met-d-S_VLDL_CE	Cholesteryl esters in small VLDL	Cholesteryl esters in small VLDL || ||	TRUE	igd	4.90004e-19	463010	5	0.000208156	1320247	ukb-b-11601	Diagnoses - main ICD10: N40 Hyperplasia of prostate || id:ukb-b-11601	TRUE	reported	igd	2	TRUE
rs4266963	C	T	C	T	-0.00148575	0.0103765	0.757618	0.757071	FALSE	FALSE	FALSE	met-d-S_VLDL_CE	10	22344228	0.00481205	NA	0.0460002	Cholesteryl esters in small VLDL || id:met-d-S_VLDL_CE	Cholesteryl esters in small VLDL	Cholesteryl esters in small VLDL || ||	TRUE	igd	6.90001e-10	463010	10	0.000240848	22344228	ukb-b-11601	Diagnoses - main ICD10: N40 Hyperplasia of prostate || id:ukb-b-11601	TRUE	reported	igd	2	TRUE
rs677394	C	G	C	G	0.00195217	-0.00744877	0.904057	0.903874	FALSE	TRUE	FALSE	met-d-S_VLDL_CE	5	134607559	0.00707675	NA	0.2	Cholesteryl esters in small VLDL || id:met-d-S_VLDL_CE	Cholesteryl esters in small VLDL	Cholesteryl esters in small VLDL || ||	TRUE	igd	3.50002e-08	463010	5	0.000354108	134607559	ukb-b-11601	Diagnoses - main ICD10: N40 Hyperplasia of prostate || id:ukb-b-11601	TRUE	reported	igd	2	TRUE
rs9348716	A	G	A	G	-0.0020896	0.00778226	0.128218	0.129082	FALSE	FALSE	FALSE	met-d-S_VLDL_CE	6	26375658	0.00619142	NA	0.2	Cholesteryl esters in small VLDL || id:met-d-S_VLDL_CE	Cholesteryl esters in small VLDL	Cholesteryl esters in small VLDL || ||	TRUE	igd	1.80011e-11	463010	6	0.000311058	26375658	ukb-b-11601	Diagnoses - main ICD10: N40 Hyperplasia of prostate || id:ukb-b-11601	TRUE	reported	igd	2	TRUE
rs10788160	A	G	A	G	0.00211565	-0.00660264	0.251238	0.251625	FALSE	FALSE	FALSE	met-d-S_VLDL_FC	10	123033549	0.00477052	NA	0.18	Free cholesterol in small VLDL || id:met-d-S_VLDL_FC	Free cholesterol in small VLDL	Free cholesterol in small VLDL || ||	TRUE	igd	6.09958e-19	463010	10	0.000237994	123033549	ukb-b-11601	Diagnoses - main ICD10: N40 Hyperplasia of prostate || id:ukb-b-11601	TRUE	reported	igd	2	TRUE
rs11084596	C	T	C	T	-0.00156003	0.00394488	0.384355	0.384719	FALSE	FALSE	FALSE	met-d-S_VLDL_FC	19	32104979	0.00432672	NA	0.37	Free cholesterol in small VLDL || id:met-d-S_VLDL_FC	Free cholesterol in small VLDL	Free cholesterol in small VLDL || ||	TRUE	igd	5.60015e-13	463010	19	0.000216373	32104979	ukb-b-11601	Diagnoses - main ICD10: N40 Hyperplasia of prostate || id:ukb-b-11601	TRUE	reported	igd	2	TRUE
rs12131120	A	T	A	T	-0.00116583	0.00533857	0.518798	0.518014	FALSE	TRUE	TRUE	met-d-S_VLDL_FC	1	88199778	0.00414898	NA	0.19	Free cholesterol in small VLDL || id:met-d-S_VLDL_FC	Free cholesterol in small VLDL	Free cholesterol in small VLDL || ||	TRUE	igd	2e-08	463010	1	0.000207776	88199778	ukb-b-11601	Diagnoses - main ICD10: N40 Hyperplasia of prostate || id:ukb-b-11601	TRUE	reported	igd	2	FALSE
rs12255539	A	G	A	G	0.00176923	0.00298885	0.190997	0.190651	FALSE	FALSE	FALSE	met-d-S_VLDL_FC	10	122614377	0.00527051	NA	0.61	Free cholesterol in small VLDL || id:met-d-S_VLDL_FC	Free cholesterol in small VLDL	Free cholesterol in small VLDL || ||	TRUE	igd	1.80011e-11	463010	10	0.000263331	122614377	ukb-b-11601	Diagnoses - main ICD10: N40 Hyperplasia of prostate || id:ukb-b-11601	TRUE	reported	igd	2	TRUE
rs12416595	G	C	G	C	0.00136352	-0.0106494	0.223989	0.224844	FALSE	TRUE	FALSE	met-d-S_VLDL_FC	10	22409964	0.00495387	NA	0.0329997	Free cholesterol in small VLDL || id:met-d-S_VLDL_FC	Free cholesterol in small VLDL	Free cholesterol in small VLDL || ||	TRUE	igd	3.89996e-08	463010	10	0.00024821	22409964	ukb-b-11601	Diagnoses - main ICD10: N40 Hyperplasia of prostate || id:ukb-b-11601	TRUE	reported	igd	2	TRUE
rs1379553	G	A	G	A	-0.00141842	-0.000369112	0.208142	0.206552	FALSE	FALSE	FALSE	met-d-S_VLDL_FC	5	110979116	0.00515886	NA	0.95	Free cholesterol in small VLDL || id:met-d-S_VLDL_FC	Free cholesterol in small VLDL	Free cholesterol in small VLDL || ||	TRUE	igd	3.09999e-08	463010	5	0.000256289	110979116	ukb-b-11601	Diagnoses - main ICD10: N40 Hyperplasia of prostate || id:ukb-b-11601	TRUE	reported	igd	2	TRUE
rs2556378	G	T	G	T	-0.00169731	0.0021299	0.842826	0.842146	FALSE	FALSE	FALSE	met-d-S_VLDL_FC	2	60762502	0.00565283	NA	0.760001	Free cholesterol in small VLDL || id:met-d-S_VLDL_FC	Free cholesterol in small VLDL	Free cholesterol in small VLDL || ||	TRUE	igd	2.1e-09	463010	2	0.000283405	60762502	ukb-b-11601	Diagnoses - main ICD10: N40 Hyperplasia of prostate || id:ukb-b-11601	TRUE	reported	igd	2	TRUE
rs3116616	G	C	G	C	0.00156848	-0.00415863	0.215462	0.215591	FALSE	TRUE	FALSE	met-d-S_VLDL_FC	13	51162913	0.00502334	NA	0.31	Free cholesterol in small VLDL || id:met-d-S_VLDL_FC	Free cholesterol in small VLDL	Free cholesterol in small VLDL || ||	TRUE	igd	4.20001e-10	463010	13	0.000251111	51162913	ukb-b-11601	Diagnoses - main ICD10: N40 Hyperplasia of prostate || id:ukb-b-11601	TRUE	reported	igd	2	TRUE
rs380286	A	G	A	G	-0.00185552	0.000489103	0.436842	0.437288	FALSE	FALSE	FALSE	met-d-S_VLDL_FC	5	1320247	0.00415023	NA	0.98	Free cholesterol in small VLDL || id:met-d-S_VLDL_FC	Free cholesterol in small VLDL	Free cholesterol in small VLDL || ||	TRUE	igd	4.90004e-19	463010	5	0.000208156	1320247	ukb-b-11601	Diagnoses - main ICD10: N40 Hyperplasia of prostate || id:ukb-b-11601	TRUE	reported	igd	2	TRUE
rs4266963	C	T	C	T	-0.00148575	0.0120012	0.757618	0.757071	FALSE	FALSE	FALSE	met-d-S_VLDL_FC	10	22344228	0.00481947	NA	0.0179999	Free cholesterol in small VLDL || id:met-d-S_VLDL_FC	Free cholesterol in small VLDL	Free cholesterol in small VLDL || ||	TRUE	igd	6.90001e-10	463010	10	0.000240848	22344228	ukb-b-11601	Diagnoses - main ICD10: N40 Hyperplasia of prostate || id:ukb-b-11601	TRUE	reported	igd	2	TRUE
rs677394	C	G	C	G	0.00195217	-0.00612268	0.904057	0.903874	FALSE	TRUE	FALSE	met-d-S_VLDL_FC	5	134607559	0.00708726	NA	0.3	Free cholesterol in small VLDL || id:met-d-S_VLDL_FC	Free cholesterol in small VLDL	Free cholesterol in small VLDL || ||	TRUE	igd	3.50002e-08	463010	5	0.000354108	134607559	ukb-b-11601	Diagnoses - main ICD10: N40 Hyperplasia of prostate || id:ukb-b-11601	TRUE	reported	igd	2	TRUE
rs9348716	A	G	A	G	-0.0020896	0.0110618	0.128218	0.129082	FALSE	FALSE	FALSE	met-d-S_VLDL_FC	6	26375658	0.00620088	NA	0.0619998	Free cholesterol in small VLDL || id:met-d-S_VLDL_FC	Free cholesterol in small VLDL	Free cholesterol in small VLDL || ||	TRUE	igd	1.80011e-11	463010	6	0.000311058	26375658	ukb-b-11601	Diagnoses - main ICD10: N40 Hyperplasia of prostate || id:ukb-b-11601	TRUE	reported	igd	2	TRUE
rs10788160	A	G	A	G	0.00211565	-0.00667261	0.251238	0.251625	FALSE	FALSE	FALSE	met-d-S_VLDL_L	10	123033549	0.00472282	NA	0.19	Total lipids in small VLDL || id:met-d-S_VLDL_L	Total lipids in small VLDL	Total lipids in small VLDL || ||	TRUE	igd	6.09958e-19	463010	10	0.000237994	123033549	ukb-b-11601	Diagnoses - main ICD10: N40 Hyperplasia of prostate || id:ukb-b-11601	TRUE	reported	igd	2	TRUE
rs11084596	C	T	C	T	-0.00156003	0.00252465	0.384355	0.384719	FALSE	FALSE	FALSE	met-d-S_VLDL_L	19	32104979	0.00428749	NA	0.53	Total lipids in small VLDL || id:met-d-S_VLDL_L	Total lipids in small VLDL	Total lipids in small VLDL || ||	TRUE	igd	5.60015e-13	463010	19	0.000216373	32104979	ukb-b-11601	Diagnoses - main ICD10: N40 Hyperplasia of prostate || id:ukb-b-11601	TRUE	reported	igd	2	TRUE
rs12131120	A	T	A	T	-0.00116583	0.00536079	0.518798	0.518014	FALSE	TRUE	TRUE	met-d-S_VLDL_L	1	88199778	0.0041071	NA	0.17	Total lipids in small VLDL || id:met-d-S_VLDL_L	Total lipids in small VLDL	Total lipids in small VLDL || ||	TRUE	igd	2e-08	463010	1	0.000207776	88199778	ukb-b-11601	Diagnoses - main ICD10: N40 Hyperplasia of prostate || id:ukb-b-11601	TRUE	reported	igd	2	FALSE
rs12255539	A	G	A	G	0.00176923	0.00231492	0.190997	0.190651	FALSE	FALSE	FALSE	met-d-S_VLDL_L	10	122614377	0.00521782	NA	0.64	Total lipids in small VLDL || id:met-d-S_VLDL_L	Total lipids in small VLDL	Total lipids in small VLDL || ||	TRUE	igd	1.80011e-11	463010	10	0.000263331	122614377	ukb-b-11601	Diagnoses - main ICD10: N40 Hyperplasia of prostate || id:ukb-b-11601	TRUE	reported	igd	2	TRUE
rs12416595	G	C	G	C	0.00136352	-0.00764865	0.223989	0.224844	FALSE	TRUE	FALSE	met-d-S_VLDL_L	10	22409964	0.00490434	NA	0.15	Total lipids in small VLDL || id:met-d-S_VLDL_L	Total lipids in small VLDL	Total lipids in small VLDL || ||	TRUE	igd	3.89996e-08	463010	10	0.00024821	22409964	ukb-b-11601	Diagnoses - main ICD10: N40 Hyperplasia of prostate || id:ukb-b-11601	TRUE	reported	igd	2	TRUE
rs1379553	G	A	G	A	-0.00141842	-0.000773089	0.208142	0.206552	FALSE	FALSE	FALSE	met-d-S_VLDL_L	5	110979116	0.00510757	NA	0.84	Total lipids in small VLDL || id:met-d-S_VLDL_L	Total lipids in small VLDL	Total lipids in small VLDL || ||	TRUE	igd	3.09999e-08	463010	5	0.000256289	110979116	ukb-b-11601	Diagnoses - main ICD10: N40 Hyperplasia of prostate || id:ukb-b-11601	TRUE	reported	igd	2	TRUE
rs2556378	G	T	G	T	-0.00169731	0.00415906	0.842826	0.842146	FALSE	FALSE	FALSE	met-d-S_VLDL_L	2	60762502	0.0055931	NA	0.48	Total lipids in small VLDL || id:met-d-S_VLDL_L	Total lipids in small VLDL	Total lipids in small VLDL || ||	TRUE	igd	2.1e-09	463010	2	0.000283405	60762502	ukb-b-11601	Diagnoses - main ICD10: N40 Hyperplasia of prostate || id:ukb-b-11601	TRUE	reported	igd	2	TRUE
rs3116616	G	C	G	C	0.00156848	-0.00230259	0.215462	0.215591	FALSE	TRUE	FALSE	met-d-S_VLDL_L	13	51162913	0.00497413	NA	0.47	Total lipids in small VLDL || id:met-d-S_VLDL_L	Total lipids in small VLDL	Total lipids in small VLDL || ||	TRUE	igd	4.20001e-10	463010	13	0.000251111	51162913	ukb-b-11601	Diagnoses - main ICD10: N40 Hyperplasia of prostate || id:ukb-b-11601	TRUE	reported	igd	2	TRUE
rs380286	A	G	A	G	-0.00185552	0.0008967	0.436842	0.437288	FALSE	FALSE	FALSE	met-d-S_VLDL_L	5	1320247	0.00410897	NA	0.96	Total lipids in small VLDL || id:met-d-S_VLDL_L	Total lipids in small VLDL	Total lipids in small VLDL || ||	TRUE	igd	4.90004e-19	463010	5	0.000208156	1320247	ukb-b-11601	Diagnoses - main ICD10: N40 Hyperplasia of prostate || id:ukb-b-11601	TRUE	reported	igd	2	TRUE
rs4266963	C	T	C	T	-0.00148575	0.00980129	0.757618	0.757071	FALSE	FALSE	FALSE	met-d-S_VLDL_L	10	22344228	0.00477128	NA	0.0589997	Total lipids in small VLDL || id:met-d-S_VLDL_L	Total lipids in small VLDL	Total lipids in small VLDL || ||	TRUE	igd	6.90001e-10	463010	10	0.000240848	22344228	ukb-b-11601	Diagnoses - main ICD10: N40 Hyperplasia of prostate || id:ukb-b-11601	TRUE	reported	igd	2	TRUE
rs677394	C	G	C	G	0.00195217	-0.0074531	0.904057	0.903874	FALSE	TRUE	FALSE	met-d-S_VLDL_L	5	134607559	0.00701679	NA	0.15	Total lipids in small VLDL || id:met-d-S_VLDL_L	Total lipids in small VLDL	Total lipids in small VLDL || ||	TRUE	igd	3.50002e-08	463010	5	0.000354108	134607559	ukb-b-11601	Diagnoses - main ICD10: N40 Hyperplasia of prostate || id:ukb-b-11601	TRUE	reported	igd	2	TRUE
rs9348716	A	G	A	G	-0.0020896	0.000332581	0.128218	0.129082	FALSE	FALSE	FALSE	met-d-S_VLDL_L	6	26375658	0.00613629	NA	0.780001	Total lipids in small VLDL || id:met-d-S_VLDL_L	Total lipids in small VLDL	Total lipids in small VLDL || ||	TRUE	igd	1.80011e-11	463010	6	0.000311058	26375658	ukb-b-11601	Diagnoses - main ICD10: N40 Hyperplasia of prostate || id:ukb-b-11601	TRUE	reported	igd	2	TRUE
rs10788160	A	G	A	G	0.00211565	-0.00630108	0.251238	0.251625	FALSE	FALSE	FALSE	met-d-S_VLDL_P	10	123033549	0.00470915	NA	0.22	Concentration of small VLDL particles || id:met-d-S_VLDL_P	Concentration of small VLDL particles	Concentration of small VLDL particles || ||	TRUE	igd	6.09958e-19	463010	10	0.000237994	123033549	ukb-b-11601	Diagnoses - main ICD10: N40 Hyperplasia of prostate || id:ukb-b-11601	TRUE	reported	igd	2	TRUE
rs11084596	C	T	C	T	-0.00156003	0.00245225	0.384355	0.384719	FALSE	FALSE	FALSE	met-d-S_VLDL_P	19	32104979	0.00427509	NA	0.54	Concentration of small VLDL particles || id:met-d-S_VLDL_P	Concentration of small VLDL particles	Concentration of small VLDL particles || ||	TRUE	igd	5.60015e-13	463010	19	0.000216373	32104979	ukb-b-11601	Diagnoses - main ICD10: N40 Hyperplasia of prostate || id:ukb-b-11601	TRUE	reported	igd	2	TRUE
rs12131120	A	T	A	T	-0.00116583	0.00509503	0.518798	0.518014	FALSE	TRUE	TRUE	met-d-S_VLDL_P	1	88199778	0.00409506	NA	0.19	Concentration of small VLDL particles || id:met-d-S_VLDL_P	Concentration of small VLDL particles	Concentration of small VLDL particles || ||	TRUE	igd	2e-08	463010	1	0.000207776	88199778	ukb-b-11601	Diagnoses - main ICD10: N40 Hyperplasia of prostate || id:ukb-b-11601	TRUE	reported	igd	2	FALSE
rs12255539	A	G	A	G	0.00176923	0.00267076	0.190997	0.190651	FALSE	FALSE	FALSE	met-d-S_VLDL_P	10	122614377	0.00520271	NA	0.59	Concentration of small VLDL particles || id:met-d-S_VLDL_P	Concentration of small VLDL particles	Concentration of small VLDL particles || ||	TRUE	igd	1.80011e-11	463010	10	0.000263331	122614377	ukb-b-11601	Diagnoses - main ICD10: N40 Hyperplasia of prostate || id:ukb-b-11601	TRUE	reported	igd	2	TRUE
rs12416595	G	C	G	C	0.00136352	-0.00689825	0.223989	0.224844	FALSE	TRUE	FALSE	met-d-S_VLDL_P	10	22409964	0.00489014	NA	0.2	Concentration of small VLDL particles || id:met-d-S_VLDL_P	Concentration of small VLDL particles	Concentration of small VLDL particles || ||	TRUE	igd	3.89996e-08	463010	10	0.00024821	22409964	ukb-b-11601	Diagnoses - main ICD10: N40 Hyperplasia of prostate || id:ukb-b-11601	TRUE	reported	igd	2	TRUE
rs1379553	G	A	G	A	-0.00141842	-0.000932254	0.208142	0.206552	FALSE	FALSE	FALSE	met-d-S_VLDL_P	5	110979116	0.0050928	NA	0.79	Concentration of small VLDL particles || id:met-d-S_VLDL_P	Concentration of small VLDL particles	Concentration of small VLDL particles || ||	TRUE	igd	3.09999e-08	463010	5	0.000256289	110979116	ukb-b-11601	Diagnoses - main ICD10: N40 Hyperplasia of prostate || id:ukb-b-11601	TRUE	reported	igd	2	TRUE
rs2556378	G	T	G	T	-0.00169731	0.00429475	0.842826	0.842146	FALSE	FALSE	FALSE	met-d-S_VLDL_P	2	60762502	0.00557644	NA	0.48	Concentration of small VLDL particles || id:met-d-S_VLDL_P	Concentration of small VLDL particles	Concentration of small VLDL particles || ||	TRUE	igd	2.1e-09	463010	2	0.000283405	60762502	ukb-b-11601	Diagnoses - main ICD10: N40 Hyperplasia of prostate || id:ukb-b-11601	TRUE	reported	igd	2	TRUE
rs3116616	G	C	G	C	0.00156848	-0.00239307	0.215462	0.215591	FALSE	TRUE	FALSE	met-d-S_VLDL_P	13	51162913	0.0049599	NA	0.47	Concentration of small VLDL particles || id:met-d-S_VLDL_P	Concentration of small VLDL particles	Concentration of small VLDL particles || ||	TRUE	igd	4.20001e-10	463010	13	0.000251111	51162913	ukb-b-11601	Diagnoses - main ICD10: N40 Hyperplasia of prostate || id:ukb-b-11601	TRUE	reported	igd	2	TRUE
rs380286	A	G	A	G	-0.00185552	0.000822106	0.436842	0.437288	FALSE	FALSE	FALSE	met-d-S_VLDL_P	5	1320247	0.00409709	NA	0.93	Concentration of small VLDL particles || id:met-d-S_VLDL_P	Concentration of small VLDL particles	Concentration of small VLDL particles || ||	TRUE	igd	4.90004e-19	463010	5	0.000208156	1320247	ukb-b-11601	Diagnoses - main ICD10: N40 Hyperplasia of prostate || id:ukb-b-11601	TRUE	reported	igd	2	TRUE
rs4266963	C	T	C	T	-0.00148575	0.00936869	0.757618	0.757071	FALSE	FALSE	FALSE	met-d-S_VLDL_P	10	22344228	0.00475747	NA	0.0739997	Concentration of small VLDL particles || id:met-d-S_VLDL_P	Concentration of small VLDL particles	Concentration of small VLDL particles || ||	TRUE	igd	6.90001e-10	463010	10	0.000240848	22344228	ukb-b-11601	Diagnoses - main ICD10: N40 Hyperplasia of prostate || id:ukb-b-11601	TRUE	reported	igd	2	TRUE
rs677394	C	G	C	G	0.00195217	-0.00687549	0.904057	0.903874	FALSE	TRUE	FALSE	met-d-S_VLDL_P	5	134607559	0.00699651	NA	0.17	Concentration of small VLDL particles || id:met-d-S_VLDL_P	Concentration of small VLDL particles	Concentration of small VLDL particles || ||	TRUE	igd	3.50002e-08	463010	5	0.000354108	134607559	ukb-b-11601	Diagnoses - main ICD10: N40 Hyperplasia of prostate || id:ukb-b-11601	TRUE	reported	igd	2	TRUE
rs9348716	A	G	A	G	-0.0020896	2.48262e-05	0.128218	0.129082	FALSE	FALSE	FALSE	met-d-S_VLDL_P	6	26375658	0.00611829	NA	0.83	Concentration of small VLDL particles || id:met-d-S_VLDL_P	Concentration of small VLDL particles	Concentration of small VLDL particles || ||	TRUE	igd	1.80011e-11	463010	6	0.000311058	26375658	ukb-b-11601	Diagnoses - main ICD10: N40 Hyperplasia of prostate || id:ukb-b-11601	TRUE	reported	igd	2	TRUE
rs10788160	A	G	A	G	0.00211565	-0.00675122	0.251238	0.251625	FALSE	FALSE	FALSE	met-d-S_VLDL_PL	10	123033549	0.00476049	NA	0.17	Phospholipids in small VLDL || id:met-d-S_VLDL_PL	Phospholipids in small VLDL	Phospholipids in small VLDL || ||	TRUE	igd	6.09958e-19	463010	10	0.000237994	123033549	ukb-b-11601	Diagnoses - main ICD10: N40 Hyperplasia of prostate || id:ukb-b-11601	TRUE	reported	igd	2	TRUE
rs11084596	C	T	C	T	-0.00156003	0.0034412	0.384355	0.384719	FALSE	FALSE	FALSE	met-d-S_VLDL_PL	19	32104979	0.00431937	NA	0.43	Phospholipids in small VLDL || id:met-d-S_VLDL_PL	Phospholipids in small VLDL	Phospholipids in small VLDL || ||	TRUE	igd	5.60015e-13	463010	19	0.000216373	32104979	ukb-b-11601	Diagnoses - main ICD10: N40 Hyperplasia of prostate || id:ukb-b-11601	TRUE	reported	igd	2	TRUE
rs12131120	A	T	A	T	-0.00116583	0.00566034	0.518798	0.518014	FALSE	TRUE	TRUE	met-d-S_VLDL_PL	1	88199778	0.00414009	NA	0.16	Phospholipids in small VLDL || id:met-d-S_VLDL_PL	Phospholipids in small VLDL	Phospholipids in small VLDL || ||	TRUE	igd	2e-08	463010	1	0.000207776	88199778	ukb-b-11601	Diagnoses - main ICD10: N40 Hyperplasia of prostate || id:ukb-b-11601	TRUE	reported	igd	2	FALSE
rs12255539	A	G	A	G	0.00176923	0.00276737	0.190997	0.190651	FALSE	FALSE	FALSE	met-d-S_VLDL_PL	10	122614377	0.00525944	NA	0.61	Phospholipids in small VLDL || id:met-d-S_VLDL_PL	Phospholipids in small VLDL	Phospholipids in small VLDL || ||	TRUE	igd	1.80011e-11	463010	10	0.000263331	122614377	ukb-b-11601	Diagnoses - main ICD10: N40 Hyperplasia of prostate || id:ukb-b-11601	TRUE	reported	igd	2	TRUE
rs12416595	G	C	G	C	0.00136352	-0.00949825	0.223989	0.224844	FALSE	TRUE	FALSE	met-d-S_VLDL_PL	10	22409964	0.00494346	NA	0.0659994	Phospholipids in small VLDL || id:met-d-S_VLDL_PL	Phospholipids in small VLDL	Phospholipids in small VLDL || ||	TRUE	igd	3.89996e-08	463010	10	0.00024821	22409964	ukb-b-11601	Diagnoses - main ICD10: N40 Hyperplasia of prostate || id:ukb-b-11601	TRUE	reported	igd	2	TRUE
rs1379553	G	A	G	A	-0.00141842	-0.000593551	0.208142	0.206552	FALSE	FALSE	FALSE	met-d-S_VLDL_PL	5	110979116	0.00514798	NA	0.93	Phospholipids in small VLDL || id:met-d-S_VLDL_PL	Phospholipids in small VLDL	Phospholipids in small VLDL || ||	TRUE	igd	3.09999e-08	463010	5	0.000256289	110979116	ukb-b-11601	Diagnoses - main ICD10: N40 Hyperplasia of prostate || id:ukb-b-11601	TRUE	reported	igd	2	TRUE
rs2556378	G	T	G	T	-0.00169731	0.00302145	0.842826	0.842146	FALSE	FALSE	FALSE	met-d-S_VLDL_PL	2	60762502	0.00563952	NA	0.62	Phospholipids in small VLDL || id:met-d-S_VLDL_PL	Phospholipids in small VLDL	Phospholipids in small VLDL || ||	TRUE	igd	2.1e-09	463010	2	0.000283405	60762502	ukb-b-11601	Diagnoses - main ICD10: N40 Hyperplasia of prostate || id:ukb-b-11601	TRUE	reported	igd	2	TRUE
rs3116616	G	C	G	C	0.00156848	-0.00356475	0.215462	0.215591	FALSE	TRUE	FALSE	met-d-S_VLDL_PL	13	51162913	0.00501318	NA	0.32	Phospholipids in small VLDL || id:met-d-S_VLDL_PL	Phospholipids in small VLDL	Phospholipids in small VLDL || ||	TRUE	igd	4.20001e-10	463010	13	0.000251111	51162913	ukb-b-11601	Diagnoses - main ICD10: N40 Hyperplasia of prostate || id:ukb-b-11601	TRUE	reported	igd	2	TRUE
rs380286	A	G	A	G	-0.00185552	0.000720193	0.436842	0.437288	FALSE	FALSE	FALSE	met-d-S_VLDL_PL	5	1320247	0.00414147	NA	0.95	Phospholipids in small VLDL || id:met-d-S_VLDL_PL	Phospholipids in small VLDL	Phospholipids in small VLDL || ||	TRUE	igd	4.90004e-19	463010	5	0.000208156	1320247	ukb-b-11601	Diagnoses - main ICD10: N40 Hyperplasia of prostate || id:ukb-b-11601	TRUE	reported	igd	2	TRUE
rs4266963	C	T	C	T	-0.00148575	0.011356	0.757618	0.757071	FALSE	FALSE	FALSE	met-d-S_VLDL_PL	10	22344228	0.00480934	NA	0.0280001	Phospholipids in small VLDL || id:met-d-S_VLDL_PL	Phospholipids in small VLDL	Phospholipids in small VLDL || ||	TRUE	igd	6.90001e-10	463010	10	0.000240848	22344228	ukb-b-11601	Diagnoses - main ICD10: N40 Hyperplasia of prostate || id:ukb-b-11601	TRUE	reported	igd	2	TRUE
rs677394	C	G	C	G	0.00195217	-0.00729085	0.904057	0.903874	FALSE	TRUE	FALSE	met-d-S_VLDL_PL	5	134607559	0.00707231	NA	0.19	Phospholipids in small VLDL || id:met-d-S_VLDL_PL	Phospholipids in small VLDL	Phospholipids in small VLDL || ||	TRUE	igd	3.50002e-08	463010	5	0.000354108	134607559	ukb-b-11601	Diagnoses - main ICD10: N40 Hyperplasia of prostate || id:ukb-b-11601	TRUE	reported	igd	2	TRUE
rs9348716	A	G	A	G	-0.0020896	0.00607273	0.128218	0.129082	FALSE	FALSE	FALSE	met-d-S_VLDL_PL	6	26375658	0.00618672	NA	0.27	Phospholipids in small VLDL || id:met-d-S_VLDL_PL	Phospholipids in small VLDL	Phospholipids in small VLDL || ||	TRUE	igd	1.80011e-11	463010	6	0.000311058	26375658	ukb-b-11601	Diagnoses - main ICD10: N40 Hyperplasia of prostate || id:ukb-b-11601	TRUE	reported	igd	2	TRUE
rs10788160	A	G	A	G	0.00211565	-0.00700635	0.251238	0.251659	FALSE	FALSE	FALSE	met-d-SFA	10	123033549	0.00472647	NA	0.15	Saturated fatty acids || id:met-d-SFA	Saturated fatty acids	Saturated fatty acids || ||	TRUE	igd	6.09958e-19	463010	10	0.000237994	123033549	ukb-b-11601	Diagnoses - main ICD10: N40 Hyperplasia of prostate || id:ukb-b-11601	TRUE	reported	igd	2	TRUE
rs11084596	C	T	C	T	-0.00156003	0.00230638	0.384355	0.384719	FALSE	FALSE	FALSE	met-d-SFA	19	32104979	0.00429288	NA	0.61	Saturated fatty acids || id:met-d-SFA	Saturated fatty acids	Saturated fatty acids || ||	TRUE	igd	5.60015e-13	463010	19	0.000216373	32104979	ukb-b-11601	Diagnoses - main ICD10: N40 Hyperplasia of prostate || id:ukb-b-11601	TRUE	reported	igd	2	TRUE
rs12131120	A	T	A	T	-0.00116583	0.00285551	0.518798	0.518022	FALSE	TRUE	TRUE	met-d-SFA	1	88199778	0.00411212	NA	0.450001	Saturated fatty acids || id:met-d-SFA	Saturated fatty acids	Saturated fatty acids || ||	TRUE	igd	2e-08	463010	1	0.000207776	88199778	ukb-b-11601	Diagnoses - main ICD10: N40 Hyperplasia of prostate || id:ukb-b-11601	TRUE	reported	igd	2	FALSE
rs12255539	A	G	A	G	0.00176923	-0.00505286	0.190997	0.190678	FALSE	FALSE	FALSE	met-d-SFA	10	122614377	0.00522161	NA	0.32	Saturated fatty acids || id:met-d-SFA	Saturated fatty acids	Saturated fatty acids || ||	TRUE	igd	1.80011e-11	463010	10	0.000263331	122614377	ukb-b-11601	Diagnoses - main ICD10: N40 Hyperplasia of prostate || id:ukb-b-11601	TRUE	reported	igd	2	TRUE
rs12416595	G	C	G	C	0.00136352	-0.00664619	0.223989	0.224846	FALSE	TRUE	FALSE	met-d-SFA	10	22409964	0.00490762	NA	0.24	Saturated fatty acids || id:met-d-SFA	Saturated fatty acids	Saturated fatty acids || ||	TRUE	igd	3.89996e-08	463010	10	0.00024821	22409964	ukb-b-11601	Diagnoses - main ICD10: N40 Hyperplasia of prostate || id:ukb-b-11601	TRUE	reported	igd	2	TRUE
rs1379553	G	A	G	A	-0.00141842	-0.000711546	0.208142	0.20655	FALSE	FALSE	FALSE	met-d-SFA	5	110979116	0.00511122	NA	0.760001	Saturated fatty acids || id:met-d-SFA	Saturated fatty acids	Saturated fatty acids || ||	TRUE	igd	3.09999e-08	463010	5	0.000256289	110979116	ukb-b-11601	Diagnoses - main ICD10: N40 Hyperplasia of prostate || id:ukb-b-11601	TRUE	reported	igd	2	TRUE
rs2556378	G	T	G	T	-0.00169731	0.00443828	0.842826	0.842155	FALSE	FALSE	FALSE	met-d-SFA	2	60762502	0.0056011	NA	0.42	Saturated fatty acids || id:met-d-SFA	Saturated fatty acids	Saturated fatty acids || ||	TRUE	igd	2.1e-09	463010	2	0.000283405	60762502	ukb-b-11601	Diagnoses - main ICD10: N40 Hyperplasia of prostate || id:ukb-b-11601	TRUE	reported	igd	2	TRUE
rs3116616	G	C	G	C	0.00156848	0.00148141	0.215462	0.215582	FALSE	TRUE	FALSE	met-d-SFA	13	51162913	0.00497741	NA	0.9	Saturated fatty acids || id:met-d-SFA	Saturated fatty acids	Saturated fatty acids || ||	TRUE	igd	4.20001e-10	463010	13	0.000251111	51162913	ukb-b-11601	Diagnoses - main ICD10: N40 Hyperplasia of prostate || id:ukb-b-11601	TRUE	reported	igd	2	TRUE
rs380286	A	G	A	G	-0.00185552	0.00213751	0.436842	0.437354	FALSE	FALSE	FALSE	met-d-SFA	5	1320247	0.00411221	NA	0.73	Saturated fatty acids || id:met-d-SFA	Saturated fatty acids	Saturated fatty acids || ||	TRUE	igd	4.90004e-19	463010	5	0.000208156	1320247	ukb-b-11601	Diagnoses - main ICD10: N40 Hyperplasia of prostate || id:ukb-b-11601	TRUE	reported	igd	2	TRUE
rs4266963	C	T	C	T	-0.00148575	0.00482295	0.757618	0.757069	FALSE	FALSE	FALSE	met-d-SFA	10	22344228	0.00477443	NA	0.39	Saturated fatty acids || id:met-d-SFA	Saturated fatty acids	Saturated fatty acids || ||	TRUE	igd	6.90001e-10	463010	10	0.000240848	22344228	ukb-b-11601	Diagnoses - main ICD10: N40 Hyperplasia of prostate || id:ukb-b-11601	TRUE	reported	igd	2	TRUE
rs677394	C	G	C	G	0.00195217	-0.00625568	0.904057	0.903872	FALSE	TRUE	FALSE	met-d-SFA	5	134607559	0.00702224	NA	0.24	Saturated fatty acids || id:met-d-SFA	Saturated fatty acids	Saturated fatty acids || ||	TRUE	igd	3.50002e-08	463010	5	0.000354108	134607559	ukb-b-11601	Diagnoses - main ICD10: N40 Hyperplasia of prostate || id:ukb-b-11601	TRUE	reported	igd	2	TRUE
rs9348716	A	G	A	G	-0.0020896	0.000571676	0.128218	0.129059	FALSE	FALSE	FALSE	met-d-SFA	6	26375658	0.00614182	NA	0.87	Saturated fatty acids || id:met-d-SFA	Saturated fatty acids	Saturated fatty acids || ||	TRUE	igd	1.80011e-11	463010	6	0.000311058	26375658	ukb-b-11601	Diagnoses - main ICD10: N40 Hyperplasia of prostate || id:ukb-b-11601	TRUE	reported	igd	2	TRUE
rs10788160	A	G	A	G	0.00211565	-0.00652508	0.251238	0.251659	FALSE	FALSE	FALSE	met-d-Sphingomyelins	10	123033549	0.0044592	NA	0.11	Sphingomyelins || id:met-d-Sphingomyelins	Sphingomyelins	Sphingomyelins || ||	TRUE	igd	6.09958e-19	463010	10	0.000237994	123033549	ukb-b-11601	Diagnoses - main ICD10: N40 Hyperplasia of prostate || id:ukb-b-11601	TRUE	reported	igd	2	TRUE
rs11084596	C	T	C	T	-0.00156003	0.00294492	0.384355	0.384719	FALSE	FALSE	FALSE	met-d-Sphingomyelins	19	32104979	0.00404365	NA	0.42	Sphingomyelins || id:met-d-Sphingomyelins	Sphingomyelins	Sphingomyelins || ||	TRUE	igd	5.60015e-13	463010	19	0.000216373	32104979	ukb-b-11601	Diagnoses - main ICD10: N40 Hyperplasia of prostate || id:ukb-b-11601	TRUE	reported	igd	2	TRUE
rs12131120	A	T	A	T	-0.00116583	-0.000369006	0.518798	0.518022	FALSE	TRUE	TRUE	met-d-Sphingomyelins	1	88199778	0.00387849	NA	0.89	Sphingomyelins || id:met-d-Sphingomyelins	Sphingomyelins	Sphingomyelins || ||	TRUE	igd	2e-08	463010	1	0.000207776	88199778	ukb-b-11601	Diagnoses - main ICD10: N40 Hyperplasia of prostate || id:ukb-b-11601	TRUE	reported	igd	2	FALSE
rs12255539	A	G	A	G	0.00176923	-0.00484878	0.190997	0.190678	FALSE	FALSE	FALSE	met-d-Sphingomyelins	10	122614377	0.00492634	NA	0.26	Sphingomyelins || id:met-d-Sphingomyelins	Sphingomyelins	Sphingomyelins || ||	TRUE	igd	1.80011e-11	463010	10	0.000263331	122614377	ukb-b-11601	Diagnoses - main ICD10: N40 Hyperplasia of prostate || id:ukb-b-11601	TRUE	reported	igd	2	TRUE
rs12416595	G	C	G	C	0.00136352	-0.0102622	0.223989	0.224846	FALSE	TRUE	FALSE	met-d-Sphingomyelins	10	22409964	0.00463011	NA	0.0290001	Sphingomyelins || id:met-d-Sphingomyelins	Sphingomyelins	Sphingomyelins || ||	TRUE	igd	3.89996e-08	463010	10	0.00024821	22409964	ukb-b-11601	Diagnoses - main ICD10: N40 Hyperplasia of prostate || id:ukb-b-11601	TRUE	reported	igd	2	TRUE
rs1379553	G	A	G	A	-0.00141842	0.000895239	0.208142	0.20655	FALSE	FALSE	FALSE	met-d-Sphingomyelins	5	110979116	0.00482289	NA	0.87	Sphingomyelins || id:met-d-Sphingomyelins	Sphingomyelins	Sphingomyelins || ||	TRUE	igd	3.09999e-08	463010	5	0.000256289	110979116	ukb-b-11601	Diagnoses - main ICD10: N40 Hyperplasia of prostate || id:ukb-b-11601	TRUE	reported	igd	2	TRUE
rs2556378	G	T	G	T	-0.00169731	-0.00120682	0.842826	0.842155	FALSE	FALSE	FALSE	met-d-Sphingomyelins	2	60762502	0.00528588	NA	0.79	Sphingomyelins || id:met-d-Sphingomyelins	Sphingomyelins	Sphingomyelins || ||	TRUE	igd	2.1e-09	463010	2	0.000283405	60762502	ukb-b-11601	Diagnoses - main ICD10: N40 Hyperplasia of prostate || id:ukb-b-11601	TRUE	reported	igd	2	TRUE
rs3116616	G	C	G	C	0.00156848	-0.00354455	0.215462	0.215582	FALSE	TRUE	FALSE	met-d-Sphingomyelins	13	51162913	0.00469612	NA	0.36	Sphingomyelins || id:met-d-Sphingomyelins	Sphingomyelins	Sphingomyelins || ||	TRUE	igd	4.20001e-10	463010	13	0.000251111	51162913	ukb-b-11601	Diagnoses - main ICD10: N40 Hyperplasia of prostate || id:ukb-b-11601	TRUE	reported	igd	2	TRUE
rs380286	A	G	A	G	-0.00185552	0.000785418	0.436842	0.437354	FALSE	FALSE	FALSE	met-d-Sphingomyelins	5	1320247	0.00388024	NA	0.82	Sphingomyelins || id:met-d-Sphingomyelins	Sphingomyelins	Sphingomyelins || ||	TRUE	igd	4.90004e-19	463010	5	0.000208156	1320247	ukb-b-11601	Diagnoses - main ICD10: N40 Hyperplasia of prostate || id:ukb-b-11601	TRUE	reported	igd	2	TRUE
rs4266963	C	T	C	T	-0.00148575	0.00629687	0.757618	0.757069	FALSE	FALSE	FALSE	met-d-Sphingomyelins	10	22344228	0.00450445	NA	0.17	Sphingomyelins || id:met-d-Sphingomyelins	Sphingomyelins	Sphingomyelins || ||	TRUE	igd	6.90001e-10	463010	10	0.000240848	22344228	ukb-b-11601	Diagnoses - main ICD10: N40 Hyperplasia of prostate || id:ukb-b-11601	TRUE	reported	igd	2	TRUE
rs677394	C	G	C	G	0.00195217	0.00177405	0.904057	0.903872	FALSE	TRUE	FALSE	met-d-Sphingomyelins	5	134607559	0.00662612	NA	0.92	Sphingomyelins || id:met-d-Sphingomyelins	Sphingomyelins	Sphingomyelins || ||	TRUE	igd	3.50002e-08	463010	5	0.000354108	134607559	ukb-b-11601	Diagnoses - main ICD10: N40 Hyperplasia of prostate || id:ukb-b-11601	TRUE	reported	igd	2	TRUE
rs9348716	A	G	A	G	-0.0020896	0.00973184	0.128218	0.129059	FALSE	FALSE	FALSE	met-d-Sphingomyelins	6	26375658	0.00579869	NA	0.0749998	Sphingomyelins || id:met-d-Sphingomyelins	Sphingomyelins	Sphingomyelins || ||	TRUE	igd	1.80011e-11	463010	6	0.000311058	26375658	ukb-b-11601	Diagnoses - main ICD10: N40 Hyperplasia of prostate || id:ukb-b-11601	TRUE	reported	igd	2	TRUE
rs10788160	A	G	A	G	0.00211565	-0.0076029	0.251238	0.251625	FALSE	FALSE	FALSE	met-d-Total_C	10	123033549	0.0046181	NA	0.0840001	Total cholesterol || id:met-d-Total_C	Total cholesterol	Total cholesterol || ||	TRUE	igd	6.09958e-19	463010	10	0.000237994	123033549	ukb-b-11601	Diagnoses - main ICD10: N40 Hyperplasia of prostate || id:ukb-b-11601	TRUE	reported	igd	2	TRUE
rs11084596	C	T	C	T	-0.00156003	0.00452511	0.384355	0.384719	FALSE	FALSE	FALSE	met-d-Total_C	19	32104979	0.00418577	NA	0.25	Total cholesterol || id:met-d-Total_C	Total cholesterol	Total cholesterol || ||	TRUE	igd	5.60015e-13	463010	19	0.000216373	32104979	ukb-b-11601	Diagnoses - main ICD10: N40 Hyperplasia of prostate || id:ukb-b-11601	TRUE	reported	igd	2	TRUE
rs12131120	A	T	A	T	-0.00116583	0.00225767	0.518798	0.518014	FALSE	TRUE	TRUE	met-d-Total_C	1	88199778	0.00401578	NA	0.61	Total cholesterol || id:met-d-Total_C	Total cholesterol	Total cholesterol || ||	TRUE	igd	2e-08	463010	1	0.000207776	88199778	ukb-b-11601	Diagnoses - main ICD10: N40 Hyperplasia of prostate || id:ukb-b-11601	TRUE	reported	igd	2	FALSE
rs12255539	A	G	A	G	0.00176923	-0.00268623	0.190997	0.190651	FALSE	FALSE	FALSE	met-d-Total_C	10	122614377	0.00510213	NA	0.59	Total cholesterol || id:met-d-Total_C	Total cholesterol	Total cholesterol || ||	TRUE	igd	1.80011e-11	463010	10	0.000263331	122614377	ukb-b-11601	Diagnoses - main ICD10: N40 Hyperplasia of prostate || id:ukb-b-11601	TRUE	reported	igd	2	TRUE
rs12416595	G	C	G	C	0.00136352	-0.0135286	0.223989	0.224844	FALSE	TRUE	FALSE	met-d-Total_C	10	22409964	0.0047956	NA	0.0051	Total cholesterol || id:met-d-Total_C	Total cholesterol	Total cholesterol || ||	TRUE	igd	3.89996e-08	463010	10	0.00024821	22409964	ukb-b-11601	Diagnoses - main ICD10: N40 Hyperplasia of prostate || id:ukb-b-11601	TRUE	reported	igd	2	TRUE
rs1379553	G	A	G	A	-0.00141842	0.000555201	0.208142	0.206552	FALSE	FALSE	FALSE	met-d-Total_C	5	110979116	0.00499394	NA	0.87	Total cholesterol || id:met-d-Total_C	Total cholesterol	Total cholesterol || ||	TRUE	igd	3.09999e-08	463010	5	0.000256289	110979116	ukb-b-11601	Diagnoses - main ICD10: N40 Hyperplasia of prostate || id:ukb-b-11601	TRUE	reported	igd	2	TRUE
rs2556378	G	T	G	T	-0.00169731	-0.000716644	0.842826	0.842146	FALSE	FALSE	FALSE	met-d-Total_C	2	60762502	0.00547332	NA	0.89	Total cholesterol || id:met-d-Total_C	Total cholesterol	Total cholesterol || ||	TRUE	igd	2.1e-09	463010	2	0.000283405	60762502	ukb-b-11601	Diagnoses - main ICD10: N40 Hyperplasia of prostate || id:ukb-b-11601	TRUE	reported	igd	2	TRUE
rs3116616	G	C	G	C	0.00156848	-0.00353092	0.215462	0.215591	FALSE	TRUE	FALSE	met-d-Total_C	13	51162913	0.00486292	NA	0.37	Total cholesterol || id:met-d-Total_C	Total cholesterol	Total cholesterol || ||	TRUE	igd	4.20001e-10	463010	13	0.000251111	51162913	ukb-b-11601	Diagnoses - main ICD10: N40 Hyperplasia of prostate || id:ukb-b-11601	TRUE	reported	igd	2	TRUE
rs380286	A	G	A	G	-0.00185552	0.000511579	0.436842	0.437288	FALSE	FALSE	FALSE	met-d-Total_C	5	1320247	0.00401755	NA	0.92	Total cholesterol || id:met-d-Total_C	Total cholesterol	Total cholesterol || ||	TRUE	igd	4.90004e-19	463010	5	0.000208156	1320247	ukb-b-11601	Diagnoses - main ICD10: N40 Hyperplasia of prostate || id:ukb-b-11601	TRUE	reported	igd	2	TRUE
rs4266963	C	T	C	T	-0.00148575	0.0106654	0.757618	0.757071	FALSE	FALSE	FALSE	met-d-Total_C	10	22344228	0.00466549	NA	0.0280001	Total cholesterol || id:met-d-Total_C	Total cholesterol	Total cholesterol || ||	TRUE	igd	6.90001e-10	463010	10	0.000240848	22344228	ukb-b-11601	Diagnoses - main ICD10: N40 Hyperplasia of prostate || id:ukb-b-11601	TRUE	reported	igd	2	TRUE
rs677394	C	G	C	G	0.00195217	-0.00294201	0.904057	0.903874	FALSE	TRUE	FALSE	met-d-Total_C	5	134607559	0.00686068	NA	0.56	Total cholesterol || id:met-d-Total_C	Total cholesterol	Total cholesterol || ||	TRUE	igd	3.50002e-08	463010	5	0.000354108	134607559	ukb-b-11601	Diagnoses - main ICD10: N40 Hyperplasia of prostate || id:ukb-b-11601	TRUE	reported	igd	2	TRUE
rs9348716	A	G	A	G	-0.0020896	0.00955528	0.128218	0.129082	FALSE	FALSE	FALSE	met-d-Total_C	6	26375658	0.00600352	NA	0.12	Total cholesterol || id:met-d-Total_C	Total cholesterol	Total cholesterol || ||	TRUE	igd	1.80011e-11	463010	6	0.000311058	26375658	ukb-b-11601	Diagnoses - main ICD10: N40 Hyperplasia of prostate || id:ukb-b-11601	TRUE	reported	igd	2	TRUE
rs10788160	A	G	A	G	0.00211565	-0.00760068	0.251238	0.251625	FALSE	FALSE	FALSE	met-d-Total_CE	10	123033549	0.00460154	NA	0.0790005	Total esterified cholesterol || id:met-d-Total_CE	Total esterified cholesterol	Total esterified cholesterol || ||	TRUE	igd	6.09958e-19	463010	10	0.000237994	123033549	ukb-b-11601	Diagnoses - main ICD10: N40 Hyperplasia of prostate || id:ukb-b-11601	TRUE	reported	igd	2	TRUE
rs11084596	C	T	C	T	-0.00156003	0.00465352	0.384355	0.384719	FALSE	FALSE	FALSE	met-d-Total_CE	19	32104979	0.00417055	NA	0.24	Total esterified cholesterol || id:met-d-Total_CE	Total esterified cholesterol	Total esterified cholesterol || ||	TRUE	igd	5.60015e-13	463010	19	0.000216373	32104979	ukb-b-11601	Diagnoses - main ICD10: N40 Hyperplasia of prostate || id:ukb-b-11601	TRUE	reported	igd	2	TRUE
rs12131120	A	T	A	T	-0.00116583	0.00192029	0.518798	0.518014	FALSE	TRUE	TRUE	met-d-Total_CE	1	88199778	0.00400137	NA	0.68	Total esterified cholesterol || id:met-d-Total_CE	Total esterified cholesterol	Total esterified cholesterol || ||	TRUE	igd	2e-08	463010	1	0.000207776	88199778	ukb-b-11601	Diagnoses - main ICD10: N40 Hyperplasia of prostate || id:ukb-b-11601	TRUE	reported	igd	2	FALSE
rs12255539	A	G	A	G	0.00176923	-0.00309161	0.190997	0.190651	FALSE	FALSE	FALSE	met-d-Total_CE	10	122614377	0.00508383	NA	0.53	Total esterified cholesterol || id:met-d-Total_CE	Total esterified cholesterol	Total esterified cholesterol || ||	TRUE	igd	1.80011e-11	463010	10	0.000263331	122614377	ukb-b-11601	Diagnoses - main ICD10: N40 Hyperplasia of prostate || id:ukb-b-11601	TRUE	reported	igd	2	TRUE
rs12416595	G	C	G	C	0.00136352	-0.0135755	0.223989	0.224844	FALSE	TRUE	FALSE	met-d-Total_CE	10	22409964	0.0047784	NA	0.005	Total esterified cholesterol || id:met-d-Total_CE	Total esterified cholesterol	Total esterified cholesterol || ||	TRUE	igd	3.89996e-08	463010	10	0.00024821	22409964	ukb-b-11601	Diagnoses - main ICD10: N40 Hyperplasia of prostate || id:ukb-b-11601	TRUE	reported	igd	2	TRUE
rs1379553	G	A	G	A	-0.00141842	0.00098367	0.208142	0.206552	FALSE	FALSE	FALSE	met-d-Total_CE	5	110979116	0.0049762	NA	0.79	Total esterified cholesterol || id:met-d-Total_CE	Total esterified cholesterol	Total esterified cholesterol || ||	TRUE	igd	3.09999e-08	463010	5	0.000256289	110979116	ukb-b-11601	Diagnoses - main ICD10: N40 Hyperplasia of prostate || id:ukb-b-11601	TRUE	reported	igd	2	TRUE
rs2556378	G	T	G	T	-0.00169731	-0.000948123	0.842826	0.842146	FALSE	FALSE	FALSE	met-d-Total_CE	2	60762502	0.00545382	NA	0.87	Total esterified cholesterol || id:met-d-Total_CE	Total esterified cholesterol	Total esterified cholesterol || ||	TRUE	igd	2.1e-09	463010	2	0.000283405	60762502	ukb-b-11601	Diagnoses - main ICD10: N40 Hyperplasia of prostate || id:ukb-b-11601	TRUE	reported	igd	2	TRUE
rs3116616	G	C	G	C	0.00156848	-0.00344672	0.215462	0.215591	FALSE	TRUE	FALSE	met-d-Total_CE	13	51162913	0.00484554	NA	0.39	Total esterified cholesterol || id:met-d-Total_CE	Total esterified cholesterol	Total esterified cholesterol || ||	TRUE	igd	4.20001e-10	463010	13	0.000251111	51162913	ukb-b-11601	Diagnoses - main ICD10: N40 Hyperplasia of prostate || id:ukb-b-11601	TRUE	reported	igd	2	TRUE
rs380286	A	G	A	G	-0.00185552	0.000508379	0.436842	0.437288	FALSE	FALSE	FALSE	met-d-Total_CE	5	1320247	0.00400328	NA	0.9	Total esterified cholesterol || id:met-d-Total_CE	Total esterified cholesterol	Total esterified cholesterol || ||	TRUE	igd	4.90004e-19	463010	5	0.000208156	1320247	ukb-b-11601	Diagnoses - main ICD10: N40 Hyperplasia of prostate || id:ukb-b-11601	TRUE	reported	igd	2	TRUE
rs4266963	C	T	C	T	-0.00148575	0.0104406	0.757618	0.757071	FALSE	FALSE	FALSE	met-d-Total_CE	10	22344228	0.00464876	NA	0.0309999	Total esterified cholesterol || id:met-d-Total_CE	Total esterified cholesterol	Total esterified cholesterol || ||	TRUE	igd	6.90001e-10	463010	10	0.000240848	22344228	ukb-b-11601	Diagnoses - main ICD10: N40 Hyperplasia of prostate || id:ukb-b-11601	TRUE	reported	igd	2	TRUE
rs677394	C	G	C	G	0.00195217	-0.00271466	0.904057	0.903874	FALSE	TRUE	FALSE	met-d-Total_CE	5	134607559	0.00683632	NA	0.6	Total esterified cholesterol || id:met-d-Total_CE	Total esterified cholesterol	Total esterified cholesterol || ||	TRUE	igd	3.50002e-08	463010	5	0.000354108	134607559	ukb-b-11601	Diagnoses - main ICD10: N40 Hyperplasia of prostate || id:ukb-b-11601	TRUE	reported	igd	2	TRUE
rs9348716	A	G	A	G	-0.0020896	0.00939445	0.128218	0.129082	FALSE	FALSE	FALSE	met-d-Total_CE	6	26375658	0.00598222	NA	0.12	Total esterified cholesterol || id:met-d-Total_CE	Total esterified cholesterol	Total esterified cholesterol || ||	TRUE	igd	1.80011e-11	463010	6	0.000311058	26375658	ukb-b-11601	Diagnoses - main ICD10: N40 Hyperplasia of prostate || id:ukb-b-11601	TRUE	reported	igd	2	TRUE
rs10788160	A	G	A	G	0.00211565	-0.00743154	0.251238	0.251625	FALSE	FALSE	FALSE	met-d-Total_FC	10	123033549	0.00466024	NA	0.12	Total free cholesterol || id:met-d-Total_FC	Total free cholesterol	Total free cholesterol || ||	TRUE	igd	6.09958e-19	463010	10	0.000237994	123033549	ukb-b-11601	Diagnoses - main ICD10: N40 Hyperplasia of prostate || id:ukb-b-11601	TRUE	reported	igd	2	TRUE
rs11084596	C	T	C	T	-0.00156003	0.00409465	0.384355	0.384719	FALSE	FALSE	FALSE	met-d-Total_FC	19	32104979	0.00422471	NA	0.28	Total free cholesterol || id:met-d-Total_FC	Total free cholesterol	Total free cholesterol || ||	TRUE	igd	5.60015e-13	463010	19	0.000216373	32104979	ukb-b-11601	Diagnoses - main ICD10: N40 Hyperplasia of prostate || id:ukb-b-11601	TRUE	reported	igd	2	TRUE
rs12131120	A	T	A	T	-0.00116583	0.00299858	0.518798	0.518014	FALSE	TRUE	TRUE	met-d-Total_FC	1	88199778	0.00405253	NA	0.51	Total free cholesterol || id:met-d-Total_FC	Total free cholesterol	Total free cholesterol || ||	TRUE	igd	2e-08	463010	1	0.000207776	88199778	ukb-b-11601	Diagnoses - main ICD10: N40 Hyperplasia of prostate || id:ukb-b-11601	TRUE	reported	igd	2	FALSE
rs12255539	A	G	A	G	0.00176923	-0.00159859	0.190997	0.190651	FALSE	FALSE	FALSE	met-d-Total_FC	10	122614377	0.00514868	NA	0.73	Total free cholesterol || id:met-d-Total_FC	Total free cholesterol	Total free cholesterol || ||	TRUE	igd	1.80011e-11	463010	10	0.000263331	122614377	ukb-b-11601	Diagnoses - main ICD10: N40 Hyperplasia of prostate || id:ukb-b-11601	TRUE	reported	igd	2	TRUE
rs12416595	G	C	G	C	0.00136352	-0.0130871	0.223989	0.224844	FALSE	TRUE	FALSE	met-d-Total_FC	10	22409964	0.00483935	NA	0.00680002	Total free cholesterol || id:met-d-Total_FC	Total free cholesterol	Total free cholesterol || ||	TRUE	igd	3.89996e-08	463010	10	0.00024821	22409964	ukb-b-11601	Diagnoses - main ICD10: N40 Hyperplasia of prostate || id:ukb-b-11601	TRUE	reported	igd	2	TRUE
rs1379553	G	A	G	A	-0.00141842	-0.000528189	0.208142	0.206552	FALSE	FALSE	FALSE	met-d-Total_FC	5	110979116	0.00503916	NA	0.93	Total free cholesterol || id:met-d-Total_FC	Total free cholesterol	Total free cholesterol || ||	TRUE	igd	3.09999e-08	463010	5	0.000256289	110979116	ukb-b-11601	Diagnoses - main ICD10: N40 Hyperplasia of prostate || id:ukb-b-11601	TRUE	reported	igd	2	TRUE
rs2556378	G	T	G	T	-0.00169731	-2.5601e-05	0.842826	0.842146	FALSE	FALSE	FALSE	met-d-Total_FC	2	60762502	0.00552294	NA	0.95	Total free cholesterol || id:met-d-Total_FC	Total free cholesterol	Total free cholesterol || ||	TRUE	igd	2.1e-09	463010	2	0.000283405	60762502	ukb-b-11601	Diagnoses - main ICD10: N40 Hyperplasia of prostate || id:ukb-b-11601	TRUE	reported	igd	2	TRUE
rs3116616	G	C	G	C	0.00156848	-0.00360553	0.215462	0.215591	FALSE	TRUE	FALSE	met-d-Total_FC	13	51162913	0.00490717	NA	0.36	Total free cholesterol || id:met-d-Total_FC	Total free cholesterol	Total free cholesterol || ||	TRUE	igd	4.20001e-10	463010	13	0.000251111	51162913	ukb-b-11601	Diagnoses - main ICD10: N40 Hyperplasia of prostate || id:ukb-b-11601	TRUE	reported	igd	2	TRUE
rs380286	A	G	A	G	-0.00185552	0.000544871	0.436842	0.437288	FALSE	FALSE	FALSE	met-d-Total_FC	5	1320247	0.00405393	NA	0.94	Total free cholesterol || id:met-d-Total_FC	Total free cholesterol	Total free cholesterol || ||	TRUE	igd	4.90004e-19	463010	5	0.000208156	1320247	ukb-b-11601	Diagnoses - main ICD10: N40 Hyperplasia of prostate || id:ukb-b-11601	TRUE	reported	igd	2	TRUE
rs4266963	C	T	C	T	-0.00148575	0.0109548	0.757618	0.757071	FALSE	FALSE	FALSE	met-d-Total_FC	10	22344228	0.00470806	NA	0.025	Total free cholesterol || id:met-d-Total_FC	Total free cholesterol	Total free cholesterol || ||	TRUE	igd	6.90001e-10	463010	10	0.000240848	22344228	ukb-b-11601	Diagnoses - main ICD10: N40 Hyperplasia of prostate || id:ukb-b-11601	TRUE	reported	igd	2	TRUE
rs677394	C	G	C	G	0.00195217	-0.00344145	0.904057	0.903874	FALSE	TRUE	FALSE	met-d-Total_FC	5	134607559	0.00692281	NA	0.450001	Total free cholesterol || id:met-d-Total_FC	Total free cholesterol	Total free cholesterol || ||	TRUE	igd	3.50002e-08	463010	5	0.000354108	134607559	ukb-b-11601	Diagnoses - main ICD10: N40 Hyperplasia of prostate || id:ukb-b-11601	TRUE	reported	igd	2	TRUE
rs9348716	A	G	A	G	-0.0020896	0.00976103	0.128218	0.129082	FALSE	FALSE	FALSE	met-d-Total_FC	6	26375658	0.00605772	NA	0.0969996	Total free cholesterol || id:met-d-Total_FC	Total free cholesterol	Total free cholesterol || ||	TRUE	igd	1.80011e-11	463010	6	0.000311058	26375658	ukb-b-11601	Diagnoses - main ICD10: N40 Hyperplasia of prostate || id:ukb-b-11601	TRUE	reported	igd	2	TRUE
rs10788160	A	G	A	G	0.00211565	-0.00875105	0.251238	0.251625	FALSE	FALSE	FALSE	met-d-Total_L	10	123033549	0.00469275	NA	0.0619998	Total lipids in lipoprotein particles || id:met-d-Total_L	Total lipids in lipoprotein particles	Total lipids in lipoprotein particles || ||	TRUE	igd	6.09958e-19	463010	10	0.000237994	123033549	ukb-b-11601	Diagnoses - main ICD10: N40 Hyperplasia of prostate || id:ukb-b-11601	TRUE	reported	igd	2	TRUE
rs11084596	C	T	C	T	-0.00156003	0.00385747	0.384355	0.384719	FALSE	FALSE	FALSE	met-d-Total_L	19	32104979	0.00425845	NA	0.34	Total lipids in lipoprotein particles || id:met-d-Total_L	Total lipids in lipoprotein particles	Total lipids in lipoprotein particles || ||	TRUE	igd	5.60015e-13	463010	19	0.000216373	32104979	ukb-b-11601	Diagnoses - main ICD10: N40 Hyperplasia of prostate || id:ukb-b-11601	TRUE	reported	igd	2	TRUE
rs12131120	A	T	A	T	-0.00116583	0.00311201	0.518798	0.518014	FALSE	TRUE	TRUE	met-d-Total_L	1	88199778	0.00408157	NA	0.44	Total lipids in lipoprotein particles || id:met-d-Total_L	Total lipids in lipoprotein particles	Total lipids in lipoprotein particles || ||	TRUE	igd	2e-08	463010	1	0.000207776	88199778	ukb-b-11601	Diagnoses - main ICD10: N40 Hyperplasia of prostate || id:ukb-b-11601	TRUE	reported	igd	2	FALSE
rs12255539	A	G	A	G	0.00176923	-0.00306754	0.190997	0.190651	FALSE	FALSE	FALSE	met-d-Total_L	10	122614377	0.0051846	NA	0.59	Total lipids in lipoprotein particles || id:met-d-Total_L	Total lipids in lipoprotein particles	Total lipids in lipoprotein particles || ||	TRUE	igd	1.80011e-11	463010	10	0.000263331	122614377	ukb-b-11601	Diagnoses - main ICD10: N40 Hyperplasia of prostate || id:ukb-b-11601	TRUE	reported	igd	2	TRUE
rs12416595	G	C	G	C	0.00136352	-0.0123479	0.223989	0.224844	FALSE	TRUE	FALSE	met-d-Total_L	10	22409964	0.00487311	NA	0.0140001	Total lipids in lipoprotein particles || id:met-d-Total_L	Total lipids in lipoprotein particles	Total lipids in lipoprotein particles || ||	TRUE	igd	3.89996e-08	463010	10	0.00024821	22409964	ukb-b-11601	Diagnoses - main ICD10: N40 Hyperplasia of prostate || id:ukb-b-11601	TRUE	reported	igd	2	TRUE
rs1379553	G	A	G	A	-0.00141842	1.08132e-05	0.208142	0.206552	FALSE	FALSE	FALSE	met-d-Total_L	5	110979116	0.00507444	NA	0.89	Total lipids in lipoprotein particles || id:met-d-Total_L	Total lipids in lipoprotein particles	Total lipids in lipoprotein particles || ||	TRUE	igd	3.09999e-08	463010	5	0.000256289	110979116	ukb-b-11601	Diagnoses - main ICD10: N40 Hyperplasia of prostate || id:ukb-b-11601	TRUE	reported	igd	2	TRUE
rs2556378	G	T	G	T	-0.00169731	0.000717206	0.842826	0.842146	FALSE	FALSE	FALSE	met-d-Total_L	2	60762502	0.00556153	NA	0.96	Total lipids in lipoprotein particles || id:met-d-Total_L	Total lipids in lipoprotein particles	Total lipids in lipoprotein particles || ||	TRUE	igd	2.1e-09	463010	2	0.000283405	60762502	ukb-b-11601	Diagnoses - main ICD10: N40 Hyperplasia of prostate || id:ukb-b-11601	TRUE	reported	igd	2	TRUE
rs3116616	G	C	G	C	0.00156848	-0.00220842	0.215462	0.215591	FALSE	TRUE	FALSE	met-d-Total_L	13	51162913	0.0049416	NA	0.46	Total lipids in lipoprotein particles || id:met-d-Total_L	Total lipids in lipoprotein particles	Total lipids in lipoprotein particles || ||	TRUE	igd	4.20001e-10	463010	13	0.000251111	51162913	ukb-b-11601	Diagnoses - main ICD10: N40 Hyperplasia of prostate || id:ukb-b-11601	TRUE	reported	igd	2	TRUE
rs380286	A	G	A	G	-0.00185552	0.000314399	0.436842	0.437288	FALSE	FALSE	FALSE	met-d-Total_L	5	1320247	0.00408231	NA	0.98	Total lipids in lipoprotein particles || id:met-d-Total_L	Total lipids in lipoprotein particles	Total lipids in lipoprotein particles || ||	TRUE	igd	4.90004e-19	463010	5	0.000208156	1320247	ukb-b-11601	Diagnoses - main ICD10: N40 Hyperplasia of prostate || id:ukb-b-11601	TRUE	reported	igd	2	TRUE
rs4266963	C	T	C	T	-0.00148575	0.009995	0.757618	0.757071	FALSE	FALSE	FALSE	met-d-Total_L	10	22344228	0.0047409	NA	0.0470002	Total lipids in lipoprotein particles || id:met-d-Total_L	Total lipids in lipoprotein particles	Total lipids in lipoprotein particles || ||	TRUE	igd	6.90001e-10	463010	10	0.000240848	22344228	ukb-b-11601	Diagnoses - main ICD10: N40 Hyperplasia of prostate || id:ukb-b-11601	TRUE	reported	igd	2	TRUE
rs677394	C	G	C	G	0.00195217	-0.00467891	0.904057	0.903874	FALSE	TRUE	FALSE	met-d-Total_L	5	134607559	0.00697128	NA	0.37	Total lipids in lipoprotein particles || id:met-d-Total_L	Total lipids in lipoprotein particles	Total lipids in lipoprotein particles || ||	TRUE	igd	3.50002e-08	463010	5	0.000354108	134607559	ukb-b-11601	Diagnoses - main ICD10: N40 Hyperplasia of prostate || id:ukb-b-11601	TRUE	reported	igd	2	TRUE
rs9348716	A	G	A	G	-0.0020896	0.00280874	0.128218	0.129082	FALSE	FALSE	FALSE	met-d-Total_L	6	26375658	0.006099	NA	0.53	Total lipids in lipoprotein particles || id:met-d-Total_L	Total lipids in lipoprotein particles	Total lipids in lipoprotein particles || ||	TRUE	igd	1.80011e-11	463010	6	0.000311058	26375658	ukb-b-11601	Diagnoses - main ICD10: N40 Hyperplasia of prostate || id:ukb-b-11601	TRUE	reported	igd	2	TRUE
rs10788160	A	G	A	G	0.00211565	-0.00821525	0.251238	0.251625	FALSE	FALSE	FALSE	met-d-Total_PL	10	123033549	0.00454218	NA	0.05	Total phospholipids in lipoprotein particles || id:met-d-Total_PL	Total phospholipids in lipoprotein particles	Total phospholipids in lipoprotein particles || ||	TRUE	igd	6.09958e-19	463010	10	0.000237994	123033549	ukb-b-11601	Diagnoses - main ICD10: N40 Hyperplasia of prostate || id:ukb-b-11601	TRUE	reported	igd	2	TRUE
rs11084596	C	T	C	T	-0.00156003	0.00195899	0.384355	0.384719	FALSE	FALSE	FALSE	met-d-Total_PL	19	32104979	0.00412374	NA	0.57	Total phospholipids in lipoprotein particles || id:met-d-Total_PL	Total phospholipids in lipoprotein particles	Total phospholipids in lipoprotein particles || ||	TRUE	igd	5.60015e-13	463010	19	0.000216373	32104979	ukb-b-11601	Diagnoses - main ICD10: N40 Hyperplasia of prostate || id:ukb-b-11601	TRUE	reported	igd	2	TRUE
rs12131120	A	T	A	T	-0.00116583	0.00049357	0.518798	0.518014	FALSE	TRUE	TRUE	met-d-Total_PL	1	88199778	0.00395066	NA	0.87	Total phospholipids in lipoprotein particles || id:met-d-Total_PL	Total phospholipids in lipoprotein particles	Total phospholipids in lipoprotein particles || ||	TRUE	igd	2e-08	463010	1	0.000207776	88199778	ukb-b-11601	Diagnoses - main ICD10: N40 Hyperplasia of prostate || id:ukb-b-11601	TRUE	reported	igd	2	FALSE
rs12255539	A	G	A	G	0.00176923	-0.00589065	0.190997	0.190651	FALSE	FALSE	FALSE	met-d-Total_PL	10	122614377	0.00501825	NA	0.28	Total phospholipids in lipoprotein particles || id:met-d-Total_PL	Total phospholipids in lipoprotein particles	Total phospholipids in lipoprotein particles || ||	TRUE	igd	1.80011e-11	463010	10	0.000263331	122614377	ukb-b-11601	Diagnoses - main ICD10: N40 Hyperplasia of prostate || id:ukb-b-11601	TRUE	reported	igd	2	TRUE
rs12416595	G	C	G	C	0.00136352	-0.0119569	0.223989	0.224844	FALSE	TRUE	FALSE	met-d-Total_PL	10	22409964	0.00471676	NA	0.012	Total phospholipids in lipoprotein particles || id:met-d-Total_PL	Total phospholipids in lipoprotein particles	Total phospholipids in lipoprotein particles || ||	TRUE	igd	3.89996e-08	463010	10	0.00024821	22409964	ukb-b-11601	Diagnoses - main ICD10: N40 Hyperplasia of prostate || id:ukb-b-11601	TRUE	reported	igd	2	TRUE
rs1379553	G	A	G	A	-0.00141842	0.00101122	0.208142	0.206552	FALSE	FALSE	FALSE	met-d-Total_PL	5	110979116	0.00491228	NA	0.99	Total phospholipids in lipoprotein particles || id:met-d-Total_PL	Total phospholipids in lipoprotein particles	Total phospholipids in lipoprotein particles || ||	TRUE	igd	3.09999e-08	463010	5	0.000256289	110979116	ukb-b-11601	Diagnoses - main ICD10: N40 Hyperplasia of prostate || id:ukb-b-11601	TRUE	reported	igd	2	TRUE
rs2556378	G	T	G	T	-0.00169731	-0.00075501	0.842826	0.842146	FALSE	FALSE	FALSE	met-d-Total_PL	2	60762502	0.00538366	NA	0.8	Total phospholipids in lipoprotein particles || id:met-d-Total_PL	Total phospholipids in lipoprotein particles	Total phospholipids in lipoprotein particles || ||	TRUE	igd	2.1e-09	463010	2	0.000283405	60762502	ukb-b-11601	Diagnoses - main ICD10: N40 Hyperplasia of prostate || id:ukb-b-11601	TRUE	reported	igd	2	TRUE
rs3116616	G	C	G	C	0.00156848	-0.00125072	0.215462	0.215591	FALSE	TRUE	FALSE	met-d-Total_PL	13	51162913	0.00478358	NA	0.54	Total phospholipids in lipoprotein particles || id:met-d-Total_PL	Total phospholipids in lipoprotein particles	Total phospholipids in lipoprotein particles || ||	TRUE	igd	4.20001e-10	463010	13	0.000251111	51162913	ukb-b-11601	Diagnoses - main ICD10: N40 Hyperplasia of prostate || id:ukb-b-11601	TRUE	reported	igd	2	TRUE
rs380286	A	G	A	G	-0.00185552	-0.000215879	0.436842	0.437288	FALSE	FALSE	FALSE	met-d-Total_PL	5	1320247	0.00395186	NA	0.97	Total phospholipids in lipoprotein particles || id:met-d-Total_PL	Total phospholipids in lipoprotein particles	Total phospholipids in lipoprotein particles || ||	TRUE	igd	4.90004e-19	463010	5	0.000208156	1320247	ukb-b-11601	Diagnoses - main ICD10: N40 Hyperplasia of prostate || id:ukb-b-11601	TRUE	reported	igd	2	TRUE
rs4266963	C	T	C	T	-0.00148575	0.00734713	0.757618	0.757071	FALSE	FALSE	FALSE	met-d-Total_PL	10	22344228	0.00458879	NA	0.11	Total phospholipids in lipoprotein particles || id:met-d-Total_PL	Total phospholipids in lipoprotein particles	Total phospholipids in lipoprotein particles || ||	TRUE	igd	6.90001e-10	463010	10	0.000240848	22344228	ukb-b-11601	Diagnoses - main ICD10: N40 Hyperplasia of prostate || id:ukb-b-11601	TRUE	reported	igd	2	TRUE
rs677394	C	G	C	G	0.00195217	4.35741e-05	0.904057	0.903874	FALSE	TRUE	FALSE	met-d-Total_PL	5	134607559	0.00674851	NA	0.81	Total phospholipids in lipoprotein particles || id:met-d-Total_PL	Total phospholipids in lipoprotein particles	Total phospholipids in lipoprotein particles || ||	TRUE	igd	3.50002e-08	463010	5	0.000354108	134607559	ukb-b-11601	Diagnoses - main ICD10: N40 Hyperplasia of prostate || id:ukb-b-11601	TRUE	reported	igd	2	TRUE
rs9348716	A	G	A	G	-0.0020896	-0.00303022	0.128218	0.129082	FALSE	FALSE	FALSE	met-d-Total_PL	6	26375658	0.00590507	NA	0.68	Total phospholipids in lipoprotein particles || id:met-d-Total_PL	Total phospholipids in lipoprotein particles	Total phospholipids in lipoprotein particles || ||	TRUE	igd	1.80011e-11	463010	6	0.000311058	26375658	ukb-b-11601	Diagnoses - main ICD10: N40 Hyperplasia of prostate || id:ukb-b-11601	TRUE	reported	igd	2	TRUE
rs10788160	A	G	A	G	0.00211565	-0.00651376	0.251238	0.251625	FALSE	FALSE	FALSE	met-d-VLDL_C	10	123033549	0.004763	NA	0.2	VLDL cholesterol || id:met-d-VLDL_C	VLDL cholesterol	VLDL cholesterol || ||	TRUE	igd	6.09958e-19	463010	10	0.000237994	123033549	ukb-b-11601	Diagnoses - main ICD10: N40 Hyperplasia of prostate || id:ukb-b-11601	TRUE	reported	igd	2	TRUE
rs11084596	C	T	C	T	-0.00156003	0.00263606	0.384355	0.384719	FALSE	FALSE	FALSE	met-d-VLDL_C	19	32104979	0.00432218	NA	0.58	VLDL cholesterol || id:met-d-VLDL_C	VLDL cholesterol	VLDL cholesterol || ||	TRUE	igd	5.60015e-13	463010	19	0.000216373	32104979	ukb-b-11601	Diagnoses - main ICD10: N40 Hyperplasia of prostate || id:ukb-b-11601	TRUE	reported	igd	2	TRUE
rs12131120	A	T	A	T	-0.00116583	0.00544449	0.518798	0.518014	FALSE	TRUE	TRUE	met-d-VLDL_C	1	88199778	0.00414253	NA	0.21	VLDL cholesterol || id:met-d-VLDL_C	VLDL cholesterol	VLDL cholesterol || ||	TRUE	igd	2e-08	463010	1	0.000207776	88199778	ukb-b-11601	Diagnoses - main ICD10: N40 Hyperplasia of prostate || id:ukb-b-11601	TRUE	reported	igd	2	FALSE
rs12255539	A	G	A	G	0.00176923	0.000947122	0.190997	0.190651	FALSE	FALSE	FALSE	met-d-VLDL_C	10	122614377	0.00526221	NA	0.89	VLDL cholesterol || id:met-d-VLDL_C	VLDL cholesterol	VLDL cholesterol || ||	TRUE	igd	1.80011e-11	463010	10	0.000263331	122614377	ukb-b-11601	Diagnoses - main ICD10: N40 Hyperplasia of prostate || id:ukb-b-11601	TRUE	reported	igd	2	TRUE
rs12416595	G	C	G	C	0.00136352	-0.00902756	0.223989	0.224844	FALSE	TRUE	FALSE	met-d-VLDL_C	10	22409964	0.00494607	NA	0.08	VLDL cholesterol || id:met-d-VLDL_C	VLDL cholesterol	VLDL cholesterol || ||	TRUE	igd	3.89996e-08	463010	10	0.00024821	22409964	ukb-b-11601	Diagnoses - main ICD10: N40 Hyperplasia of prostate || id:ukb-b-11601	TRUE	reported	igd	2	TRUE
rs1379553	G	A	G	A	-0.00141842	-0.001076	0.208142	0.206552	FALSE	FALSE	FALSE	met-d-VLDL_C	5	110979116	0.0051503	NA	0.89	VLDL cholesterol || id:met-d-VLDL_C	VLDL cholesterol	VLDL cholesterol || ||	TRUE	igd	3.09999e-08	463010	5	0.000256289	110979116	ukb-b-11601	Diagnoses - main ICD10: N40 Hyperplasia of prostate || id:ukb-b-11601	TRUE	reported	igd	2	TRUE
rs2556378	G	T	G	T	-0.00169731	0.00475518	0.842826	0.842146	FALSE	FALSE	FALSE	met-d-VLDL_C	2	60762502	0.00564402	NA	0.4	VLDL cholesterol || id:met-d-VLDL_C	VLDL cholesterol	VLDL cholesterol || ||	TRUE	igd	2.1e-09	463010	2	0.000283405	60762502	ukb-b-11601	Diagnoses - main ICD10: N40 Hyperplasia of prostate || id:ukb-b-11601	TRUE	reported	igd	2	TRUE
rs3116616	G	C	G	C	0.00156848	-0.00156133	0.215462	0.215591	FALSE	TRUE	FALSE	met-d-VLDL_C	13	51162913	0.00501536	NA	0.53	VLDL cholesterol || id:met-d-VLDL_C	VLDL cholesterol	VLDL cholesterol || ||	TRUE	igd	4.20001e-10	463010	13	0.000251111	51162913	ukb-b-11601	Diagnoses - main ICD10: N40 Hyperplasia of prostate || id:ukb-b-11601	TRUE	reported	igd	2	TRUE
rs380286	A	G	A	G	-0.00185552	0.0010061	0.436842	0.437288	FALSE	FALSE	FALSE	met-d-VLDL_C	5	1320247	0.00414334	NA	0.93	VLDL cholesterol || id:met-d-VLDL_C	VLDL cholesterol	VLDL cholesterol || ||	TRUE	igd	4.90004e-19	463010	5	0.000208156	1320247	ukb-b-11601	Diagnoses - main ICD10: N40 Hyperplasia of prostate || id:ukb-b-11601	TRUE	reported	igd	2	TRUE
rs4266963	C	T	C	T	-0.00148575	0.0106724	0.757618	0.757071	FALSE	FALSE	FALSE	met-d-VLDL_C	10	22344228	0.00481187	NA	0.04	VLDL cholesterol || id:met-d-VLDL_C	VLDL cholesterol	VLDL cholesterol || ||	TRUE	igd	6.90001e-10	463010	10	0.000240848	22344228	ukb-b-11601	Diagnoses - main ICD10: N40 Hyperplasia of prostate || id:ukb-b-11601	TRUE	reported	igd	2	TRUE
rs677394	C	G	C	G	0.00195217	-0.0080638	0.904057	0.903874	FALSE	TRUE	FALSE	met-d-VLDL_C	5	134607559	0.0070755	NA	0.16	VLDL cholesterol || id:met-d-VLDL_C	VLDL cholesterol	VLDL cholesterol || ||	TRUE	igd	3.50002e-08	463010	5	0.000354108	134607559	ukb-b-11601	Diagnoses - main ICD10: N40 Hyperplasia of prostate || id:ukb-b-11601	TRUE	reported	igd	2	TRUE
rs9348716	A	G	A	G	-0.0020896	0.00634504	0.128218	0.129082	FALSE	FALSE	FALSE	met-d-VLDL_C	6	26375658	0.00618935	NA	0.3	VLDL cholesterol || id:met-d-VLDL_C	VLDL cholesterol	VLDL cholesterol || ||	TRUE	igd	1.80011e-11	463010	6	0.000311058	26375658	ukb-b-11601	Diagnoses - main ICD10: N40 Hyperplasia of prostate || id:ukb-b-11601	TRUE	reported	igd	2	TRUE
rs10788160	A	G	A	G	0.00211565	-0.0063926	0.251238	0.251625	FALSE	FALSE	FALSE	met-d-VLDL_CE	10	123033549	0.00477093	NA	0.22	Cholesteryl esters in VLDL || id:met-d-VLDL_CE	Cholesteryl esters in VLDL	Cholesteryl esters in VLDL || ||	TRUE	igd	6.09958e-19	463010	10	0.000237994	123033549	ukb-b-11601	Diagnoses - main ICD10: N40 Hyperplasia of prostate || id:ukb-b-11601	TRUE	reported	igd	2	TRUE
rs11084596	C	T	C	T	-0.00156003	0.00255537	0.384355	0.384719	FALSE	FALSE	FALSE	met-d-VLDL_CE	19	32104979	0.00432873	NA	0.6	Cholesteryl esters in VLDL || id:met-d-VLDL_CE	Cholesteryl esters in VLDL	Cholesteryl esters in VLDL || ||	TRUE	igd	5.60015e-13	463010	19	0.000216373	32104979	ukb-b-11601	Diagnoses - main ICD10: N40 Hyperplasia of prostate || id:ukb-b-11601	TRUE	reported	igd	2	TRUE
rs12131120	A	T	A	T	-0.00116583	0.00525162	0.518798	0.518014	FALSE	TRUE	TRUE	met-d-VLDL_CE	1	88199778	0.00414953	NA	0.23	Cholesteryl esters in VLDL || id:met-d-VLDL_CE	Cholesteryl esters in VLDL	Cholesteryl esters in VLDL || ||	TRUE	igd	2e-08	463010	1	0.000207776	88199778	ukb-b-11601	Diagnoses - main ICD10: N40 Hyperplasia of prostate || id:ukb-b-11601	TRUE	reported	igd	2	FALSE
rs12255539	A	G	A	G	0.00176923	0.000935506	0.190997	0.190651	FALSE	FALSE	FALSE	met-d-VLDL_CE	10	122614377	0.00527097	NA	0.92	Cholesteryl esters in VLDL || id:met-d-VLDL_CE	Cholesteryl esters in VLDL	Cholesteryl esters in VLDL || ||	TRUE	igd	1.80011e-11	463010	10	0.000263331	122614377	ukb-b-11601	Diagnoses - main ICD10: N40 Hyperplasia of prostate || id:ukb-b-11601	TRUE	reported	igd	2	TRUE
rs12416595	G	C	G	C	0.00136352	-0.00960502	0.223989	0.224844	FALSE	TRUE	FALSE	met-d-VLDL_CE	10	22409964	0.0049543	NA	0.0560003	Cholesteryl esters in VLDL || id:met-d-VLDL_CE	Cholesteryl esters in VLDL	Cholesteryl esters in VLDL || ||	TRUE	igd	3.89996e-08	463010	10	0.00024821	22409964	ukb-b-11601	Diagnoses - main ICD10: N40 Hyperplasia of prostate || id:ukb-b-11601	TRUE	reported	igd	2	TRUE
rs1379553	G	A	G	A	-0.00141842	-0.00108349	0.208142	0.206552	FALSE	FALSE	FALSE	met-d-VLDL_CE	5	110979116	0.005159	NA	0.94	Cholesteryl esters in VLDL || id:met-d-VLDL_CE	Cholesteryl esters in VLDL	Cholesteryl esters in VLDL || ||	TRUE	igd	3.09999e-08	463010	5	0.000256289	110979116	ukb-b-11601	Diagnoses - main ICD10: N40 Hyperplasia of prostate || id:ukb-b-11601	TRUE	reported	igd	2	TRUE
rs2556378	G	T	G	T	-0.00169731	0.00420474	0.842826	0.842146	FALSE	FALSE	FALSE	met-d-VLDL_CE	2	60762502	0.00565399	NA	0.51	Cholesteryl esters in VLDL || id:met-d-VLDL_CE	Cholesteryl esters in VLDL	Cholesteryl esters in VLDL || ||	TRUE	igd	2.1e-09	463010	2	0.000283405	60762502	ukb-b-11601	Diagnoses - main ICD10: N40 Hyperplasia of prostate || id:ukb-b-11601	TRUE	reported	igd	2	TRUE
rs3116616	G	C	G	C	0.00156848	-0.00179621	0.215462	0.215591	FALSE	TRUE	FALSE	met-d-VLDL_CE	13	51162913	0.00502359	NA	0.52	Cholesteryl esters in VLDL || id:met-d-VLDL_CE	Cholesteryl esters in VLDL	Cholesteryl esters in VLDL || ||	TRUE	igd	4.20001e-10	463010	13	0.000251111	51162913	ukb-b-11601	Diagnoses - main ICD10: N40 Hyperplasia of prostate || id:ukb-b-11601	TRUE	reported	igd	2	TRUE
rs380286	A	G	A	G	-0.00185552	0.000876601	0.436842	0.437288	FALSE	FALSE	FALSE	met-d-VLDL_CE	5	1320247	0.00415034	NA	0.94	Cholesteryl esters in VLDL || id:met-d-VLDL_CE	Cholesteryl esters in VLDL	Cholesteryl esters in VLDL || ||	TRUE	igd	4.90004e-19	463010	5	0.000208156	1320247	ukb-b-11601	Diagnoses - main ICD10: N40 Hyperplasia of prostate || id:ukb-b-11601	TRUE	reported	igd	2	TRUE
rs4266963	C	T	C	T	-0.00148575	0.0108147	0.757618	0.757071	FALSE	FALSE	FALSE	met-d-VLDL_CE	10	22344228	0.00481988	NA	0.0359998	Cholesteryl esters in VLDL || id:met-d-VLDL_CE	Cholesteryl esters in VLDL	Cholesteryl esters in VLDL || ||	TRUE	igd	6.90001e-10	463010	10	0.000240848	22344228	ukb-b-11601	Diagnoses - main ICD10: N40 Hyperplasia of prostate || id:ukb-b-11601	TRUE	reported	igd	2	TRUE
rs677394	C	G	C	G	0.00195217	-0.00692164	0.904057	0.903874	FALSE	TRUE	FALSE	met-d-VLDL_CE	5	134607559	0.00708745	NA	0.23	Cholesteryl esters in VLDL || id:met-d-VLDL_CE	Cholesteryl esters in VLDL	Cholesteryl esters in VLDL || ||	TRUE	igd	3.50002e-08	463010	5	0.000354108	134607559	ukb-b-11601	Diagnoses - main ICD10: N40 Hyperplasia of prostate || id:ukb-b-11601	TRUE	reported	igd	2	TRUE
rs9348716	A	G	A	G	-0.0020896	0.0076322	0.128218	0.129082	FALSE	FALSE	FALSE	met-d-VLDL_CE	6	26375658	0.00620089	NA	0.22	Cholesteryl esters in VLDL || id:met-d-VLDL_CE	Cholesteryl esters in VLDL	Cholesteryl esters in VLDL || ||	TRUE	igd	1.80011e-11	463010	6	0.000311058	26375658	ukb-b-11601	Diagnoses - main ICD10: N40 Hyperplasia of prostate || id:ukb-b-11601	TRUE	reported	igd	2	TRUE
rs10788160	A	G	A	G	0.00211565	-0.00643098	0.251238	0.251625	FALSE	FALSE	FALSE	met-d-VLDL_FC	10	123033549	0.00473443	NA	0.2	Free cholesterol in VLDL || id:met-d-VLDL_FC	Free cholesterol in VLDL	Free cholesterol in VLDL || ||	TRUE	igd	6.09958e-19	463010	10	0.000237994	123033549	ukb-b-11601	Diagnoses - main ICD10: N40 Hyperplasia of prostate || id:ukb-b-11601	TRUE	reported	igd	2	TRUE
rs11084596	C	T	C	T	-0.00156003	0.00269871	0.384355	0.384719	FALSE	FALSE	FALSE	met-d-VLDL_FC	19	32104979	0.00429719	NA	0.55	Free cholesterol in VLDL || id:met-d-VLDL_FC	Free cholesterol in VLDL	Free cholesterol in VLDL || ||	TRUE	igd	5.60015e-13	463010	19	0.000216373	32104979	ukb-b-11601	Diagnoses - main ICD10: N40 Hyperplasia of prostate || id:ukb-b-11601	TRUE	reported	igd	2	TRUE
rs12131120	A	T	A	T	-0.00116583	0.00540347	0.518798	0.518014	FALSE	TRUE	TRUE	met-d-VLDL_FC	1	88199778	0.00411756	NA	0.19	Free cholesterol in VLDL || id:met-d-VLDL_FC	Free cholesterol in VLDL	Free cholesterol in VLDL || ||	TRUE	igd	2e-08	463010	1	0.000207776	88199778	ukb-b-11601	Diagnoses - main ICD10: N40 Hyperplasia of prostate || id:ukb-b-11601	TRUE	reported	igd	2	FALSE
rs12255539	A	G	A	G	0.00176923	0.000977745	0.190997	0.190651	FALSE	FALSE	FALSE	met-d-VLDL_FC	10	122614377	0.00523064	NA	0.87	Free cholesterol in VLDL || id:met-d-VLDL_FC	Free cholesterol in VLDL	Free cholesterol in VLDL || ||	TRUE	igd	1.80011e-11	463010	10	0.000263331	122614377	ukb-b-11601	Diagnoses - main ICD10: N40 Hyperplasia of prostate || id:ukb-b-11601	TRUE	reported	igd	2	TRUE
rs12416595	G	C	G	C	0.00136352	-0.00790555	0.223989	0.224844	FALSE	TRUE	FALSE	met-d-VLDL_FC	10	22409964	0.00491639	NA	0.13	Free cholesterol in VLDL || id:met-d-VLDL_FC	Free cholesterol in VLDL	Free cholesterol in VLDL || ||	TRUE	igd	3.89996e-08	463010	10	0.00024821	22409964	ukb-b-11601	Diagnoses - main ICD10: N40 Hyperplasia of prostate || id:ukb-b-11601	TRUE	reported	igd	2	TRUE
rs1379553	G	A	G	A	-0.00141842	-0.00102094	0.208142	0.206552	FALSE	FALSE	FALSE	met-d-VLDL_FC	5	110979116	0.00511941	NA	0.83	Free cholesterol in VLDL || id:met-d-VLDL_FC	Free cholesterol in VLDL	Free cholesterol in VLDL || ||	TRUE	igd	3.09999e-08	463010	5	0.000256289	110979116	ukb-b-11601	Diagnoses - main ICD10: N40 Hyperplasia of prostate || id:ukb-b-11601	TRUE	reported	igd	2	TRUE
rs2556378	G	T	G	T	-0.00169731	0.00530377	0.842826	0.842146	FALSE	FALSE	FALSE	met-d-VLDL_FC	2	60762502	0.00560938	NA	0.34	Free cholesterol in VLDL || id:met-d-VLDL_FC	Free cholesterol in VLDL	Free cholesterol in VLDL || ||	TRUE	igd	2.1e-09	463010	2	0.000283405	60762502	ukb-b-11601	Diagnoses - main ICD10: N40 Hyperplasia of prostate || id:ukb-b-11601	TRUE	reported	igd	2	TRUE
rs3116616	G	C	G	C	0.00156848	-0.00108606	0.215462	0.215591	FALSE	TRUE	FALSE	met-d-VLDL_FC	13	51162913	0.0049855	NA	0.59	Free cholesterol in VLDL || id:met-d-VLDL_FC	Free cholesterol in VLDL	Free cholesterol in VLDL || ||	TRUE	igd	4.20001e-10	463010	13	0.000251111	51162913	ukb-b-11601	Diagnoses - main ICD10: N40 Hyperplasia of prostate || id:ukb-b-11601	TRUE	reported	igd	2	TRUE
rs380286	A	G	A	G	-0.00185552	0.00116676	0.436842	0.437288	FALSE	FALSE	FALSE	met-d-VLDL_FC	5	1320247	0.00411849	NA	0.94	Free cholesterol in VLDL || id:met-d-VLDL_FC	Free cholesterol in VLDL	Free cholesterol in VLDL || ||	TRUE	igd	4.90004e-19	463010	5	0.000208156	1320247	ukb-b-11601	Diagnoses - main ICD10: N40 Hyperplasia of prostate || id:ukb-b-11601	TRUE	reported	igd	2	TRUE
rs4266963	C	T	C	T	-0.00148575	0.0100978	0.757618	0.757071	FALSE	FALSE	FALSE	met-d-VLDL_FC	10	22344228	0.00478301	NA	0.05	Free cholesterol in VLDL || id:met-d-VLDL_FC	Free cholesterol in VLDL	Free cholesterol in VLDL || ||	TRUE	igd	6.90001e-10	463010	10	0.000240848	22344228	ukb-b-11601	Diagnoses - main ICD10: N40 Hyperplasia of prostate || id:ukb-b-11601	TRUE	reported	igd	2	TRUE
rs677394	C	G	C	G	0.00195217	-0.00941409	0.904057	0.903874	FALSE	TRUE	FALSE	met-d-VLDL_FC	5	134607559	0.00703306	NA	0.0929994	Free cholesterol in VLDL || id:met-d-VLDL_FC	Free cholesterol in VLDL	Free cholesterol in VLDL || ||	TRUE	igd	3.50002e-08	463010	5	0.000354108	134607559	ukb-b-11601	Diagnoses - main ICD10: N40 Hyperplasia of prostate || id:ukb-b-11601	TRUE	reported	igd	2	TRUE
rs9348716	A	G	A	G	-0.0020896	0.00443735	0.128218	0.129082	FALSE	FALSE	FALSE	met-d-VLDL_FC	6	26375658	0.0061503	NA	0.46	Free cholesterol in VLDL || id:met-d-VLDL_FC	Free cholesterol in VLDL	Free cholesterol in VLDL || ||	TRUE	igd	1.80011e-11	463010	6	0.000311058	26375658	ukb-b-11601	Diagnoses - main ICD10: N40 Hyperplasia of prostate || id:ukb-b-11601	TRUE	reported	igd	2	TRUE
rs10788160	A	G	A	G	0.00211565	-0.00618697	0.251238	0.251625	FALSE	FALSE	FALSE	met-d-VLDL_L	10	123033549	0.00467751	NA	0.2	Total lipids in VLDL || id:met-d-VLDL_L	Total lipids in VLDL	Total lipids in VLDL || ||	TRUE	igd	6.09958e-19	463010	10	0.000237994	123033549	ukb-b-11601	Diagnoses - main ICD10: N40 Hyperplasia of prostate || id:ukb-b-11601	TRUE	reported	igd	2	TRUE
rs11084596	C	T	C	T	-0.00156003	0.00271855	0.384355	0.384719	FALSE	FALSE	FALSE	met-d-VLDL_L	19	32104979	0.00424666	NA	0.51	Total lipids in VLDL || id:met-d-VLDL_L	Total lipids in VLDL	Total lipids in VLDL || ||	TRUE	igd	5.60015e-13	463010	19	0.000216373	32104979	ukb-b-11601	Diagnoses - main ICD10: N40 Hyperplasia of prostate || id:ukb-b-11601	TRUE	reported	igd	2	TRUE
rs12131120	A	T	A	T	-0.00116583	0.00470066	0.518798	0.518014	FALSE	TRUE	TRUE	met-d-VLDL_L	1	88199778	0.00406764	NA	0.22	Total lipids in VLDL || id:met-d-VLDL_L	Total lipids in VLDL	Total lipids in VLDL || ||	TRUE	igd	2e-08	463010	1	0.000207776	88199778	ukb-b-11601	Diagnoses - main ICD10: N40 Hyperplasia of prostate || id:ukb-b-11601	TRUE	reported	igd	2	FALSE
rs12255539	A	G	A	G	0.00176923	0.000755797	0.190997	0.190651	FALSE	FALSE	FALSE	met-d-VLDL_L	10	122614377	0.00516776	NA	0.79	Total lipids in VLDL || id:met-d-VLDL_L	Total lipids in VLDL	Total lipids in VLDL || ||	TRUE	igd	1.80011e-11	463010	10	0.000263331	122614377	ukb-b-11601	Diagnoses - main ICD10: N40 Hyperplasia of prostate || id:ukb-b-11601	TRUE	reported	igd	2	TRUE
rs12416595	G	C	G	C	0.00136352	-0.00604028	0.223989	0.224844	FALSE	TRUE	FALSE	met-d-VLDL_L	10	22409964	0.00485729	NA	0.27	Total lipids in VLDL || id:met-d-VLDL_L	Total lipids in VLDL	Total lipids in VLDL || ||	TRUE	igd	3.89996e-08	463010	10	0.00024821	22409964	ukb-b-11601	Diagnoses - main ICD10: N40 Hyperplasia of prostate || id:ukb-b-11601	TRUE	reported	igd	2	TRUE
rs1379553	G	A	G	A	-0.00141842	-0.00124052	0.208142	0.206552	FALSE	FALSE	FALSE	met-d-VLDL_L	5	110979116	0.00505803	NA	0.69	Total lipids in VLDL || id:met-d-VLDL_L	Total lipids in VLDL	Total lipids in VLDL || ||	TRUE	igd	3.09999e-08	463010	5	0.000256289	110979116	ukb-b-11601	Diagnoses - main ICD10: N40 Hyperplasia of prostate || id:ukb-b-11601	TRUE	reported	igd	2	TRUE
rs2556378	G	T	G	T	-0.00169731	0.00566692	0.842826	0.842146	FALSE	FALSE	FALSE	met-d-VLDL_L	2	60762502	0.00554069	NA	0.32	Total lipids in VLDL || id:met-d-VLDL_L	Total lipids in VLDL	Total lipids in VLDL || ||	TRUE	igd	2.1e-09	463010	2	0.000283405	60762502	ukb-b-11601	Diagnoses - main ICD10: N40 Hyperplasia of prostate || id:ukb-b-11601	TRUE	reported	igd	2	TRUE
rs3116616	G	C	G	C	0.00156848	0.000883738	0.215462	0.215591	FALSE	TRUE	FALSE	met-d-VLDL_L	13	51162913	0.00492593	NA	0.83	Total lipids in VLDL || id:met-d-VLDL_L	Total lipids in VLDL	Total lipids in VLDL || ||	TRUE	igd	4.20001e-10	463010	13	0.000251111	51162913	ukb-b-11601	Diagnoses - main ICD10: N40 Hyperplasia of prostate || id:ukb-b-11601	TRUE	reported	igd	2	TRUE
rs380286	A	G	A	G	-0.00185552	0.000927681	0.436842	0.437288	FALSE	FALSE	FALSE	met-d-VLDL_L	5	1320247	0.00406911	NA	0.94	Total lipids in VLDL || id:met-d-VLDL_L	Total lipids in VLDL	Total lipids in VLDL || ||	TRUE	igd	4.90004e-19	463010	5	0.000208156	1320247	ukb-b-11601	Diagnoses - main ICD10: N40 Hyperplasia of prostate || id:ukb-b-11601	TRUE	reported	igd	2	TRUE
rs4266963	C	T	C	T	-0.00148575	0.00863878	0.757618	0.757071	FALSE	FALSE	FALSE	met-d-VLDL_L	10	22344228	0.00472551	NA	0.0990011	Total lipids in VLDL || id:met-d-VLDL_L	Total lipids in VLDL	Total lipids in VLDL || ||	TRUE	igd	6.90001e-10	463010	10	0.000240848	22344228	ukb-b-11601	Diagnoses - main ICD10: N40 Hyperplasia of prostate || id:ukb-b-11601	TRUE	reported	igd	2	TRUE
rs677394	C	G	C	G	0.00195217	-0.0102018	0.904057	0.903874	FALSE	TRUE	FALSE	met-d-VLDL_L	5	134607559	0.00694874	NA	0.0690001	Total lipids in VLDL || id:met-d-VLDL_L	Total lipids in VLDL	Total lipids in VLDL || ||	TRUE	igd	3.50002e-08	463010	5	0.000354108	134607559	ukb-b-11601	Diagnoses - main ICD10: N40 Hyperplasia of prostate || id:ukb-b-11601	TRUE	reported	igd	2	TRUE
rs9348716	A	G	A	G	-0.0020896	0.000103832	0.128218	0.129082	FALSE	FALSE	FALSE	met-d-VLDL_L	6	26375658	0.00607334	NA	0.97	Total lipids in VLDL || id:met-d-VLDL_L	Total lipids in VLDL	Total lipids in VLDL || ||	TRUE	igd	1.80011e-11	463010	6	0.000311058	26375658	ukb-b-11601	Diagnoses - main ICD10: N40 Hyperplasia of prostate || id:ukb-b-11601	TRUE	reported	igd	2	TRUE
rs10788160	A	G	A	G	0.00211565	-0.00632015	0.251238	0.251625	FALSE	FALSE	FALSE	met-d-VLDL_P	10	123033549	0.00474387	NA	0.22	Concentration of VLDL particles || id:met-d-VLDL_P	Concentration of VLDL particles	Concentration of VLDL particles || ||	TRUE	igd	6.09958e-19	463010	10	0.000237994	123033549	ukb-b-11601	Diagnoses - main ICD10: N40 Hyperplasia of prostate || id:ukb-b-11601	TRUE	reported	igd	2	TRUE
rs11084596	C	T	C	T	-0.00156003	0.00279536	0.384355	0.384719	FALSE	FALSE	FALSE	met-d-VLDL_P	19	32104979	0.00430543	NA	0.54	Concentration of VLDL particles || id:met-d-VLDL_P	Concentration of VLDL particles	Concentration of VLDL particles || ||	TRUE	igd	5.60015e-13	463010	19	0.000216373	32104979	ukb-b-11601	Diagnoses - main ICD10: N40 Hyperplasia of prostate || id:ukb-b-11601	TRUE	reported	igd	2	TRUE
[truncated: 130 more rows]

## Sheet: Supplementary Table 7
id.exposure	id.outcome	outcome	exposure	method	nsnp	b	se	pval	lo_ci	up_ci	or	or_lci95	or_uci95
[truncated: 91 more rows]

[truncated: 5 more sheets: Supplementary Table 8, Supplementary Table 9, Supplementary Table 10, Supplementary Table 11, Supplementary Table 12]
