# Supplementary material for: The relationship between circulating metabolites and prostate hyperplasia: a Mendelian randomization study
Source: Aging Clin Exp Res. 2024 Jan 28;36(1):10. doi: 10.1007/s40520-023-02669-4 (PMC10822814; doi:10.1007/s40520-023-02669-4)
Supplement: Supplementary file 2 — Supplementary file2 (XLS 56 KB) [file 40520_2023_2669_MOESM2_ESM.xls]

## Sheet: Sheet1
id.GWAS	Metabolites
met-d-Acetate	Acetate
met-d-Acetoacetate	Acetoacetate
met-d-Acetone	Acetone
met-d-Ala	Alanine
met-d-Albumin	Albumin
met-d-ApoA1	Apolipoprotein A1
met-d-ApoB	Apolipoprotein B
met-d-ApoB_by_ApoA1	Ratio of apolipoprotein B to apolipoprotein A1
met-d-bOHbutyrate	3-Hydroxybutyrate
met-d-Cholines	Total cholines
met-d-Citrate	Citrate
met-d-Clinical_LDL_C	Clinical LDL cholesterol
met-d-Creatinine	Creatinine
met-d-DHA	Docosahexaenoic acid
met-d-DHA_pct	Ratio of docosahexaenoic acid to total fatty acids
met-d-Gln	Glutamine
met-d-Glucose	Glucose
met-d-Gly	Glycine
met-d-GlycA	Glycoprotein acetyls
met-d-HDL_C	HDL cholesterol
met-d-HDL_CE	Cholesteryl esters in HDL
met-d-HDL_FC	Free cholesterol in HDL
met-d-HDL_L	Total lipids in HDL
met-d-HDL_P	Concentration of HDL particles
met-d-HDL_PL	Phospholipids in HDL
met-d-HDL_size	Average diameter for HDL particles
met-d-HDL_TG	Triglycerides in HDL
met-d-His	Histidine
met-d-IDL_C	Cholesterol in IDL
met-d-IDL_C_pct	Cholesterol to total lipids ratio in IDL
met-d-IDL_CE	Cholesteryl esters in IDL
met-d-IDL_CE_pct	Cholesteryl esters to total lipids ratio in IDL
met-d-IDL_FC	Free cholesterol in IDL
met-d-IDL_FC_pct	Free cholesterol to total lipids ratio in IDL
met-d-IDL_L	Total lipids in IDL
met-d-IDL_P	Concentration of IDL particles
met-d-IDL_PL	Phospholipids in IDL
met-d-IDL_PL_pct	Phospholipids to total lipids ratio in IDL
met-d-IDL_TG	Triglycerides in IDL
met-d-IDL_TG_pct	Triglycerides to total lipids ratio in IDL
met-d-Ile	Isoleucine
met-d-L_HDL_C	Cholesterol in large HDL
met-d-L_HDL_C_pct	Cholesterol to total lipids ratio in large HDL
met-d-L_HDL_CE	Cholesteryl esters in large HDL
met-d-L_HDL_CE_pct	Cholesteryl esters to total lipids ratio in large HDL
met-d-L_HDL_FC	Free cholesterol in large HDL
met-d-L_HDL_FC_pct	Free cholesterol to total lipids ratio in large HDL
met-d-L_HDL_L	Total lipids in large HDL
met-d-L_HDL_P	Concentration of large HDL particles
met-d-L_HDL_PL	Phospholipids in large HDL
met-d-L_HDL_PL_pct	Phospholipids to total lipids ratio in large HDL
met-d-L_HDL_TG	Triglycerides in large HDL
met-d-L_HDL_TG_pct	Triglycerides to total lipids ratio in large HDL
met-d-L_LDL_C	Cholesterol in large LDL
met-d-L_LDL_C_pct	Cholesterol to total lipids ratio in large LDL
met-d-L_LDL_CE	Cholesteryl esters in large LDL
met-d-L_LDL_CE_pct	Cholesteryl esters to total lipids ratio in large LDL
met-d-L_LDL_FC	Free cholesterol in large LDL
met-d-L_LDL_FC_pct	Free cholesterol to total lipids ratio in large LDL
met-d-L_LDL_L	Total lipids in large LDL
met-d-L_LDL_P	Concentration of large LDL particles
met-d-L_LDL_PL	Phospholipids in large LDL
met-d-L_LDL_PL_pct	Phospholipids to total lipids ratio in large LDL
met-d-L_LDL_TG	Triglycerides in large LDL
met-d-L_LDL_TG_pct	Triglycerides to total lipids ratio in large LDL
met-d-L_VLDL_C	Cholesterol in large VLDL
met-d-L_VLDL_C_pct	Cholesterol to total lipids ratio in large VLDL
met-d-L_VLDL_CE	Cholesteryl esters in large VLDL
met-d-L_VLDL_CE_pct	Cholesteryl esters to total lipids ratio in large VLDL
met-d-L_VLDL_FC	Free cholesterol in large VLDL
met-d-L_VLDL_FC_pct	Free cholesterol to total lipids ratio in large VLDL
met-d-L_VLDL_L	Total lipids in large VLDL
met-d-L_VLDL_P	Concentration of large VLDL particles
met-d-L_VLDL_PL	Phospholipids in large VLDL
met-d-L_VLDL_PL_pct	Phospholipids to total lipids ratio in large VLDL
met-d-L_VLDL_TG	Triglycerides in large VLDL
met-d-L_VLDL_TG_pct	Triglycerides to total lipids ratio in large VLDL
met-d-LA	Linoleic acid
met-d-LA_pct	Ratio of linoleic acid to total fatty acids
met-d-Lactate	Lactate
met-d-LDL_C	LDL cholesterol
met-d-LDL_CE	Cholesteryl esters in LDL
met-d-LDL_FC	Free cholesterol in LDL
met-d-LDL_L	Total lipids in LDL
met-d-LDL_P	Concentration of LDL particles
met-d-LDL_PL	Phospholipids in LDL
met-d-LDL_size	Average diameter for LDL particles
met-d-LDL_TG	Triglycerides in LDL
met-d-Leu	Leucine
met-d-M_HDL_C	Cholesterol in medium HDL
met-d-M_HDL_C_pct	Cholesterol to total lipids ratio in medium HDL
met-d-M_HDL_CE	Cholesteryl esters in medium HDL
met-d-M_HDL_CE_pct	Cholesteryl esters to total lipids ratio in medium HDL
met-d-M_HDL_FC	Free cholesterol in medium HDL
met-d-M_HDL_FC_pct	Free cholesterol to total lipids ratio in medium HDL
met-d-M_HDL_L	Total lipids in medium HDL
met-d-M_HDL_P	Concentration of medium HDL particles
met-d-M_HDL_PL	Phospholipids in medium HDL
met-d-M_HDL_PL_pct	Phospholipids to total lipids ratio in medium HDL
met-d-M_HDL_TG	Triglycerides in medium HDL
met-d-M_HDL_TG_pct	Triglycerides to total lipids ratio in medium HDL
met-d-M_LDL_C	Cholesterol in medium LDL
met-d-M_LDL_C_pct	Cholesterol to total lipids ratio in medium LDL
met-d-M_LDL_CE	Cholesteryl esters in medium LDL
met-d-M_LDL_CE_pct	Cholesteryl esters to total lipids ratio in medium LDL
met-d-M_LDL_FC	Free cholesterol in medium LDL
met-d-M_LDL_FC_pct	Free cholesterol to total lipids ratio in medium LDL
met-d-M_LDL_L	Total lipids in medium LDL
met-d-M_LDL_P	Concentration of medium LDL particles
met-d-M_LDL_PL	Phospholipids in medium LDL
met-d-M_LDL_PL_pct	Phospholipids to total lipids ratio in medium LDL
met-d-M_LDL_TG	Triglycerides in medium LDL
met-d-M_LDL_TG_pct	Triglycerides to total lipids ratio in medium LDL
met-d-M_VLDL_C	Cholesterol in medium VLDL
met-d-M_VLDL_C_pct	Cholesterol to total lipids ratio in medium VLDL
met-d-M_VLDL_CE	Cholesteryl esters in medium VLDL
met-d-M_VLDL_CE_pct	Cholesteryl esters to total lipids ratio in medium VLDL
met-d-M_VLDL_FC	Free cholesterol in medium VLDL
met-d-M_VLDL_FC_pct	Free cholesterol to total lipids ratio in medium VLDL
met-d-M_VLDL_L	Total lipids in medium VLDL
met-d-M_VLDL_P	Concentration of medium VLDL particles
met-d-M_VLDL_PL	Phospholipids in medium VLDL
met-d-M_VLDL_PL_pct	Phospholipids to total lipids ratio in medium VLDL
met-d-M_VLDL_TG	Triglycerides in medium VLDL
met-d-M_VLDL_TG_pct	Triglycerides to total lipids ratio in medium VLDL
met-d-MUFA	Monounsaturated fatty acids
met-d-MUFA_pct	Ratio of monounsaturated fatty acids to total fatty acids
met-d-non_HDL_C	Total cholesterol minus HDL-C
met-d-Omega_3	Omega-3 fatty acids
met-d-Omega_3_pct	Ratio of omega-3 fatty acids to total fatty acids
met-d-Omega_6	Omega-6 fatty acids
met-d-Omega_6_by_Omega_3	Ratio of omega-6 fatty acids to omega-3 fatty acids
met-d-Omega_6_pct	Ratio of omega-6 fatty acids to total fatty acids
met-d-Phe	Phenylalanine
met-d-Phosphatidylc	Phosphatidylcholines
met-d-Phosphoglyc	Phosphoglycerides
met-d-PUFA	Polyunsaturated fatty acids
met-d-PUFA_by_MUFA	Ratio of polyunsaturated fatty acids to monounsaturated fatty acids
met-d-PUFA_pct	Ratio of polyunsaturated fatty acids to total fatty acids
met-d-Pyruvate	Pyruvate
met-d-Remnant_C	Remnant cholesterol (non-HDL, non-LDL -cholesterol)
met-d-S_HDL_C	Cholesterol in small HDL
met-d-S_HDL_C_pct	Cholesterol to total lipids ratio in small HDL
met-d-S_HDL_CE	Cholesteryl esters in small HDL
met-d-S_HDL_CE_pct	Cholesteryl esters to total lipids ratio in small HDL
met-d-S_HDL_FC	Free cholesterol in small HDL
met-d-S_HDL_FC_pct	Free cholesterol to total lipids ratio in small HDL
met-d-S_HDL_L	Total lipids in small HDL
met-d-S_HDL_P	Concentration of small HDL particles
met-d-S_HDL_PL	Phospholipids in small HDL
met-d-S_HDL_PL_pct	Phospholipids to total lipids ratio in small HDL
met-d-S_HDL_TG	Triglycerides in small HDL
met-d-S_HDL_TG_pct	Triglycerides to total lipids ratio in small HDL
met-d-S_LDL_C	Cholesterol in small LDL
met-d-S_LDL_C_pct	Cholesterol to total lipids ratio in small LDL
met-d-S_LDL_CE	Cholesteryl esters in small LDL
met-d-S_LDL_CE_pct	Cholesteryl esters to total lipids ratio in small LDL
met-d-S_LDL_FC	Free cholesterol in small LDL
met-d-S_LDL_FC_pct	Free cholesterol to total lipids ratio in small LDL
met-d-S_LDL_L	Total lipids in small LDL
met-d-S_LDL_P	Concentration of small LDL particles
met-d-S_LDL_PL	Phospholipids in small LDL
met-d-S_LDL_PL_pct	Phospholipids to total lipids ratio in small LDL
met-d-S_LDL_TG	Triglycerides in small LDL
met-d-S_LDL_TG_pct	Triglycerides to total lipids ratio in small LDL
met-d-S_VLDL_C	Cholesterol in small VLDL
met-d-S_VLDL_C_pct	Cholesterol to total lipids ratio in small VLDL
met-d-S_VLDL_CE	Cholesteryl esters in small VLDL
met-d-S_VLDL_CE_pct	Cholesteryl esters to total lipids ratio in small VLDL
met-d-S_VLDL_FC	Free cholesterol in small VLDL
met-d-S_VLDL_FC_pct	Free cholesterol to total lipids ratio in small VLDL
met-d-S_VLDL_L	Total lipids in small VLDL
met-d-S_VLDL_P	Concentration of small VLDL particles
met-d-S_VLDL_PL	Phospholipids in small VLDL
met-d-S_VLDL_PL_pct	Phospholipids to total lipids ratio in small VLDL
met-d-S_VLDL_TG	Triglycerides in small VLDL
met-d-S_VLDL_TG_pct	Triglycerides to total lipids ratio in small VLDL
met-d-SFA	Saturated fatty acids
met-d-SFA_pct	Ratio of saturated fatty acids to total fatty acids
met-d-Sphingomyelins	Sphingomyelins
met-d-TG_by_PG	Ratio of triglycerides to phosphoglycerides
met-d-Total_BCAA	Total concentration of branched-chain amino acids (leucine + isoleucine + valine)
met-d-Total_C	Total cholesterol
met-d-Total_CE	Total esterified cholesterol
met-d-Total_FA	Total fatty acids
met-d-Total_FC	Total free cholesterol
met-d-Total_L	Total lipids in lipoprotein particles
met-d-Total_P	Total concentration of lipoprotein particles
met-d-Total_PL	Total phospholipids in lipoprotein particles
met-d-Total_TG	Total triglycerides
met-d-Tyr	Tyrosine
met-d-Unsaturation	Degree of unsaturation
met-d-Val	Valine
met-d-VLDL_C	VLDL cholesterol
met-d-VLDL_CE	Cholesteryl esters in VLDL
met-d-VLDL_FC	Free cholesterol in VLDL
met-d-VLDL_L	Total lipids in VLDL
met-d-VLDL_P	Concentration of VLDL particles
met-d-VLDL_PL	Phospholipids in VLDL
met-d-VLDL_size	Average diameter for VLDL particles
met-d-VLDL_TG	Triglycerides in VLDL
met-d-XL_HDL_C	Cholesterol in very large HDL
met-d-XL_HDL_C_pct	Cholesterol to total lipids ratio in very large HDL
met-d-XL_HDL_CE	Cholesteryl esters in very large HDL
met-d-XL_HDL_CE_pct	Cholesteryl esters to total lipids ratio in very large HDL
met-d-XL_HDL_FC	Free cholesterol in very large HDL
met-d-XL_HDL_FC_pct	Free cholesterol to total lipids ratio in very large HDL
met-d-XL_HDL_L	Total lipids in very large HDL
met-d-XL_HDL_P	Concentration of very large HDL particles
met-d-XL_HDL_PL	Phospholipids in very large HDL
met-d-XL_HDL_PL_pct	Phospholipids to total lipids ratio in very large HDL
met-d-XL_HDL_TG	Triglycerides in very large HDL
met-d-XL_HDL_TG_pct	Triglycerides to total lipids ratio in very large HDL
met-d-XL_VLDL_C	Cholesterol in very large VLDL
met-d-XL_VLDL_C_pct	Cholesterol to total lipids ratio in very large VLDL
met-d-XL_VLDL_CE	Cholesteryl esters in very large VLDL
met-d-XL_VLDL_CE_pct	Cholesteryl esters to total lipids ratio in very large VLDL
met-d-XL_VLDL_FC	Free cholesterol in very large VLDL
met-d-XL_VLDL_FC_pct	Free cholesterol to total lipids ratio in very large VLDL
met-d-XL_VLDL_L	Total lipids in very large VLDL
met-d-XL_VLDL_P	Concentration of very large VLDL particles
met-d-XL_VLDL_PL	Phospholipids in very large VLDL
met-d-XL_VLDL_PL_pct	Phospholipids to total lipids ratio in very large VLDL
met-d-XL_VLDL_TG	Triglycerides in very large VLDL
met-d-XL_VLDL_TG_pct	Triglycerides to total lipids ratio in very large VLDL
met-d-XS_VLDL_C	Cholesterol in very small VLDL
met-d-XS_VLDL_C_pct	Cholesterol to total lipids ratio in very small VLDL
met-d-XS_VLDL_CE	Cholesteryl esters in very small VLDL
met-d-XS_VLDL_CE_pct	Cholesteryl esters to total lipids ratio in very small VLDL
met-d-XS_VLDL_FC	Free cholesterol in very small VLDL
met-d-XS_VLDL_FC_pct	Free cholesterol to total lipids ratio in very small VLDL
met-d-XS_VLDL_L	Total lipids in very small VLDL
met-d-XS_VLDL_P	Concentration of very small VLDL particles
met-d-XS_VLDL_PL	Phospholipids in very small VLDL
met-d-XS_VLDL_PL_pct	Phospholipids to total lipids ratio in very small VLDL
met-d-XS_VLDL_TG	Triglycerides in very small VLDL
met-d-XS_VLDL_TG_pct	Triglycerides to total lipids ratio in very small VLDL
met-d-XXL_VLDL_C	Cholesterol in chylomicrons and extremely large VLDL
met-d-XXL_VLDL_C_pct	Cholesterol to total lipids ratio in chylomicrons and extremely large VLDL
met-d-XXL_VLDL_CE	Cholesteryl esters in chylomicrons and extremely large VLDL
met-d-XXL_VLDL_CE_pct	Cholesteryl esters to total lipids ratio in chylomicrons and extremely large VLDL
met-d-XXL_VLDL_FC	Free cholesterol in chylomicrons and extremely large VLDL
met-d-XXL_VLDL_FC_pct	Free cholesterol to total lipids ratio in chylomicrons and extremely large VLDL
met-d-XXL_VLDL_L	Total lipids in chylomicrons and extremely large VLDL
met-d-XXL_VLDL_P	Concentration of chylomicrons and extremely large VLDL particles
met-d-XXL_VLDL_PL	Phospholipids in chylomicrons and extremely large VLDL
met-d-XXL_VLDL_PL_pct	Phospholipids to total lipids ratio in chylomicrons and extremely large VLDL
met-d-XXL_VLDL_TG	Triglycerides in chylomicrons and extremely large VLDL
met-d-XXL_VLDL_TG_pct	Triglycerides to total lipids ratio in chylomicrons and extremely large VLDL
